# Supplementary material for: Deep-learning-based pyramid-transformer for localized porosity analysis of hot-press sintered ceramic paste
Source: PLoS One. 2024 Sep 4;19(9):e0306385. doi: 10.1371/journal.pone.0306385 (PMC11373816; doi:10.1371/journal.pone.0306385)
Supplement: S1 File — (ZIP) [file pone.0306385.s001.zip]

Archive with 13 entries (12 files):
- S1/
- S1/20-1.tif
- S1/20-2.tif
- S1/20-3.tif
- S1/3-1.tif
- S1/3-2.tif
- S1/3-3.tif
- S1/30-1.tif
- S1/30-2.tif
- S1/30-3.tif
- S1/7-1.tif
- S1/7-2.tif
- S1/7-3.tif
