# Supplementary material for: Deep-learning-based pyramid-transformer for localized porosity analysis of hot-press sintered ceramic paste
Source: PLoS One. 2024 Sep 4;19(9):e0306385. doi: 10.1371/journal.pone.0306385 (PMC11373816; doi:10.1371/journal.pone.0306385)
Supplement: S2 File — (ZIP) [file pone.0306385.s002.zip]

Archive with 215 entries (212 files):
- S2/
- S2/train/
- S2/train/15_1-03.tif_10.png
- S2/train/15_1-03.tif_2.png
- S2/train/15_1-03.tif_4.png
- S2/train/15_1-03.tif_5.png
- S2/train/15_1-03.tif_6.png
- S2/train/15_1-03.tif_7.png
- S2/train/15_1-03.tif_8.png
- S2/train/15_1-03.tif_9.png
- S2/train/15_1-06.tif_10.png
- S2/train/15_1-06.tif_2.png
- S2/train/15_1-06.tif_3.png
- S2/train/15_1-06.tif_4.png
- S2/train/15_1-06.tif_7.png
- S2/train/15_1-06.tif_9.png
- S2/train/15_1-07.tif_1.png
- S2/train/15_1-07.tif_10.png
- S2/train/15_1-07.tif_2.png
- S2/train/15_1-07.tif_6.png
- S2/train/15_1-07.tif_7.png
- S2/train/15_1-07.tif_8.png
- S2/train/15_1-07.tif_9.png
- S2/train/15_1-08.tif_1.png
- S2/train/15_1-08.tif_10.png
- S2/train/15_1-08.tif_2.png
- S2/train/15_1-08.tif_3.png
- S2/train/15_1-08.tif_4.png
- S2/train/15_1-08.tif_8.png
- S2/train/15_1-08.tif_9.png
- S2/train/15_1-09.tif_1.png
- S2/train/15_1-09.tif_10.png
- S2/train/15_1-09.tif_2.png
- S2/train/15_1-09.tif_3.png
- S2/train/15_1-09.tif_4.png
- S2/train/15_1-09.tif_5.png
- S2/train/15_1-09.tif_6.png
- S2/train/15_1-09.tif_7.png
- S2/train/15_1-09.tif_9.png
- S2/train/15_1-10.tif_1.png
- S2/train/15_1-10.tif_10.png
- S2/train/15_1-10.tif_3.png
- S2/train/15_1-10.tif_4.png
- S2/train/15_1-10.tif_7.png
- S2/train/15_1-10.tif_8.png
- S2/train/15_1-10.tif_9.png
- S2/train/15_1-11.tif_1.png
- S2/train/15_1-11.tif_3.png
- S2/train/15_1-11.tif_5.png
- S2/train/15_1-11.tif_7.png
- S2/train/15_1-11.tif_8.png
- S2/train/15_1-11.tif_9.png
- S2/train/16_2-01.tif_1.png
- S2/train/16_2-01.tif_10.png
- S2/train/16_2-01.tif_3.png
- S2/train/16_2-01.tif_4.png
- S2/train/16_2-01.tif_5.png
- S2/train/16_2-01.tif_6.png
- S2/train/16_2-01.tif_8.png
- S2/train/16_2_s-01.tif_10.png
- S2/train/16_2_s-01.tif_2.png
- S2/train/16_2_s-01.tif_6.png
- S2/train/16_2_s-01.tif_7.png
- S2/train/16_2_s-01.tif_8.png
- S2/train/16_2_s-01.tif_9.png
- S2/train/16_2_s-02.tif_2.png
- S2/train/16_2_s-02.tif_3.png
- S2/train/16_2_s-02.tif_4.png
- S2/train/16_2_s-02.tif_5.png
- S2/train/16_2_s-02.tif_6.png
- S2/train/16_2_s-02.tif_7.png
- S2/train/16_2_s-02.tif_9.png
- S2/train/16_2_s-03.tif_1.png
- S2/train/16_2_s-03.tif_10.png
- S2/train/16_2_s-03.tif_4.png
- S2/train/16_2_s-03.tif_5.png
- S2/train/16_2_s-03.tif_6.png
- S2/train/16_2_s-03.tif_8.png
- S2/train/16_2_s-03.tif_9.png
- S2/train/16_2_x-01.tif_1.png
- S2/train/16_2_x-01.tif_2.png
- S2/train/16_2_x-01.tif_4.png
- S2/train/16_2_x-01.tif_5.png
- S2/train/16_2_x-01.tif_6.png
- S2/train/16_2_x-01.tif_7.png
- S2/train/16_2_x-01.tif_8.png
- S2/train/16_2_x-01.tif_9.png
- S2/train/16_2_x-02.tif_10.png
- S2/train/16_2_x-02.tif_3.png
- S2/train/16_2_x-02.tif_5.png
- S2/train/16_2_x-02.tif_7.png
- S2/train/16_2_x-02.tif_8.png
- S2/train/16_2_x-03.tif_10.png
- S2/train/16_2_x-03.tif_2.png
- S2/train/16_2_x-03.tif_4.png
- S2/train/16_2_x-03.tif_5.png
- S2/train/16_2_x-03.tif_7.png
- S2/train/16_2_x-03.tif_8.png
- S2/train/17_3-01.tif_2.png
- S2/train/17_3-01.tif_4.png
- S2/train/17_3-01.tif_6.png
- S2/train/17_3-01.tif_7.png
- S2/train/17_3-01.tif_8.png
- S2/train/17_3_s-01.tif_1.png
- S2/train/17_3_s-01.tif_10.png
- S2/train/17_3_s-01.tif_2.png
- S2/train/17_3_s-01.tif_3.png
- S2/train/17_3_s-01.tif_5.png
- S2/train/17_3_s-01.tif_7.png
- S2/train/17_3_s-01.tif_9.png
- S2/train/17_3_s-02.tif_10.png
- S2/train/17_3_s-02.tif_2.png
- S2/train/17_3_s-02.tif_4.png
- S2/train/17_3_s-02.tif_5.png
- S2/train/17_3_s-02.tif_6.png
- S2/train/17_3_s-02.tif_7.png
- S2/train/17_3_s-02.tif_8.png
- S2/train/17_3_s-02.tif_9.png
- S2/train/17_3_s-03.tif_1.png
- S2/train/17_3_s-03.tif_10.png
- S2/train/17_3_s-03.tif_2.png
- S2/train/17_3_s-03.tif_4.png
- S2/train/17_3_s-03.tif_6.png
- S2/train/17_3_s-03.tif_7.png
- S2/train/17_3_s-03.tif_8.png
- S2/train/17_3_s-03.tif_9.png
- S2/train/17_3_x-01.tif_10.png
- S2/train/17_3_x-01.tif_2.png
- S2/train/17_3_x-01.tif_4.png
- S2/train/17_3_x-01.tif_5.png
- S2/train/17_3_x-01.tif_6.png
- S2/train/17_3_x-01.tif_7.png
- S2/train/17_3_x-01.tif_8.png
- S2/train/17_3_x-01.tif_9.png
- S2/train/17_3_x-02.tif_1.png
- S2/train/17_3_x-02.tif_10.png
- S2/train/17_3_x-02.tif_2.png
- S2/train/17_3_x-02.tif_3.png
- S2/train/17_3_x-02.tif_5.png
- S2/train/17_3_x-02.tif_6.png
- S2/train/17_3_x-02.tif_7.png
- S2/train/17_3_x-02.tif_8.png
- S2/train/17_3_x-03.tif_10.png
- S2/train/17_3_x-03.tif_2.png
- S2/train/17_3_x-03.tif_3.png
- S2/train/17_3_x-03.tif_4.png
- S2/train/17_3_x-03.tif_6.png
- S2/train/17_3_x-03.tif_7.png
- S2/train/17_3_x-03.tif_9.png
- S2/train/via_region_data.json
- S2/val/
- S2/val/15_1-03.tif_1.png
- S2/val/15_1-03.tif_3.png
- S2/val/15_1-06.tif_1.png
- S2/val/15_1-06.tif_5.png
- S2/val/15_1-06.tif_6.png
- S2/val/15_1-06.tif_8.png
- S2/val/15_1-07.tif_3.png
- S2/val/15_1-07.tif_4.png
- S2/val/15_1-07.tif_5.png
- S2/val/15_1-08.tif_5.png
- S2/val/15_1-08.tif_6.png
- S2/val/15_1-08.tif_7.png
- S2/val/15_1-09.tif_8.png
- S2/val/15_1-10.tif_2.png
- S2/val/15_1-10.tif_5.png
- S2/val/15_1-10.tif_6.png
- S2/val/15_1-11.tif_10.png
- S2/val/15_1-11.tif_2.png
- S2/val/15_1-11.tif_4.png
- S2/val/15_1-11.tif_6.png
- S2/val/16_2-01.tif_2.png
- S2/val/16_2-01.tif_7.png
- S2/val/16_2-01.tif_9.png
- S2/val/16_2_s-01.tif_1.png
- S2/val/16_2_s-01.tif_3.png
- S2/val/16_2_s-01.tif_4.png
- S2/val/16_2_s-01.tif_5.png
- S2/val/16_2_s-02.tif_1.png
- S2/val/16_2_s-02.tif_10.png
- S2/val/16_2_s-02.tif_8.png
- S2/val/16_2_s-03.tif_2.png
- S2/val/16_2_s-03.tif_3.png
- S2/val/16_2_s-03.tif_7.png
- S2/val/16_2_x-01.tif_10.png
- S2/val/16_2_x-01.tif_3.png
- S2/val/16_2_x-02.tif_1.png
- S2/val/16_2_x-02.tif_2.png
- S2/val/16_2_x-02.tif_4.png
- S2/val/16_2_x-02.tif_6.png
- S2/val/16_2_x-02.tif_9.png
- S2/val/16_2_x-03.tif_1.png
- S2/val/16_2_x-03.tif_3.png
- S2/val/16_2_x-03.tif_6.png
- S2/val/16_2_x-03.tif_9.png
- S2/val/17_3-01.tif_1.png
- S2/val/17_3-01.tif_10.png
- S2/val/17_3-01.tif_3.png
- S2/val/17_3-01.tif_5.png
- S2/val/17_3-01.tif_9.png
- S2/val/17_3_s-01.tif_4.png
- S2/val/17_3_s-01.tif_6.png
- S2/val/17_3_s-01.tif_8.png
- S2/val/17_3_s-02.tif_1.png
- S2/val/17_3_s-02.tif_3.png
- S2/val/17_3_s-03.tif_3.png
- S2/val/17_3_s-03.tif_5.png
- S2/val/17_3_x-01.tif_1.png
- S2/val/17_3_x-01.tif_3.png
- S2/val/17_3_x-02.tif_4.png
- S2/val/17_3_x-02.tif_9.png
- S2/val/17_3_x-03.tif_1.png
- S2/val/17_3_x-03.tif_5.png
- S2/val/17_3_x-03.tif_8.png
- S2/val/via_region_data.json
