# Supplementary material for: Deep-learning-based pyramid-transformer for localized porosity analysis of hot-press sintered ceramic paste
Source: PLoS One. 2024 Sep 4;19(9):e0306385. doi: 10.1371/journal.pone.0306385 (PMC11373816; doi:10.1371/journal.pone.0306385)
Supplement: S2 File — (ZIP) [file pone.0306385.s002.zip › S2/train/via_region_data.json]

{"15_1-03.tif_2.png278347":{"filename":"15_1-03.tif_2.png","size":82648,"regions":[{"shape_attributes":{"name":"polygon","all_points_x":[68,73,80,81,95,104,112,114],"all_points_y":[0,5,12,13,16,8,5,2]},"region_attributes":{"object":"pore"}},{"shape_attributes":{"name":"polygon","all_points_x":[134,137,146],"all_points_y":[1,5,1]},"region_attributes":{"object":"pore"}},{"shape_attributes":{"name":"polygon","all_points_x":[25,40,40,38,38,36,30,27,20,24],"all_points_y":[122,124,141,149,155,161,163,153,140,130]},"region_attributes":{"object":"pore"}},{"shape_attributes":{"name":"polygon","all_points_x":[183,192,192,189,187],"all_points_y":[156,155,159,160,158]},"region_attributes":{"object":"pore"}},{"shape_attributes":{"name":"polygon","all_points_x":[165,169,179,175,169,164],"all_points_y":[242,239,239,241,245,243]},"region_attributes":{"object":"pore"}},{"shape_attributes":{"name":"polygon","all_points_x":[119,132,134,130,125,122,120,119],"all_points_y":[261,262,264,271,275,273,269,263]},"region_attributes":{"object":"pore"}},{"shape_attributes":{"name":"polygon","all_points_x":[126,132,150,154,156,156,156,151,143,138,132,129,127,126],"all_points_y":[297,294,298,296,300,309,315,317,320,318,314,310,305,300]},"region_attributes":{"object":"pore"}},{"shape_attributes":{"name":"polygon","all_points_x":[342,350,345,344,346,346,351,352,358,365,366,366,362,358,355,352,348,348,346],"all_points_y":[306,317,325,333,345,361,355,343,319,313,308,306,304,303,301,301,302,302,304]},"region_attributes":{"object":"pore"}},{"shape_attributes":{"name":"polygon","all_points_x":[320,324,332,335,336,333,331,328],"all_points_y":[318,337,334,324,319,316,316,316]},"region_attributes":{"object":"pore"}},{"shape_attributes":{"name":"polygon","all_points_x":[364,368,381,383,383],"all_points_y":[260,264,261,257,245]},"region_attributes":{"object":"pore"}},{"shape_attributes":{"name":"polygon","all_points_x":[234,235,243,244,241,239],"all_points_y":[253,262,256,250,250,252]},"region_attributes":{"object":"pore"}},{"shape_attributes":{"name":"polygon","all_points_x":[219,222,226,222,219],"all_points_y":[319,319,324,324,321]},"region_attributes":{"object":"pore"}},{"shape_attributes":{"name":"polygon","all_points_x":[367,365,374,382,382],"all_points_y":[152,159,157,150,148]},"region_attributes":{"object":"pore"}}],"file_attributes":{}},"15_1-03.tif_4.png280817":{"filename":"15_1-03.tif_4.png","size":80933,"regions":[{"shape_attributes":{"name":"polygon","all_points_x":[134,142,153,152,151,135,133],"all_points_y":[94,88,71,88,94,107,95]},"region_attributes":{"object":"pore"}},{"shape_attributes":{"name":"polygon","all_points_x":[262,273,275,271,264,262],"all_points_y":[75,87,83,76,74,73]},"region_attributes":{"object":"pore"}},{"shape_attributes":{"name":"polygon","all_points_x":[255,254,252,256,269,280,297,279,264],"all_points_y":[151,162,171,189,184,173,166,158,153]},"region_attributes":{"object":"pore"}},{"shape_attributes":{"name":"polygon","all_points_x":[237,237,250,256,248,239],"all_points_y":[291,305,304,301,298,291]},"region_attributes":{"object":"pore"}},{"shape_attributes":{"name":"polygon","all_points_x":[355,358,355,363,384,383,375,365,358],"all_points_y":[363,372,376,383,384,371,365,366,365]},"region_attributes":{"object":"pore"}}],"file_attributes":{}},"15_1-03.tif_5.png280674":{"filename":"15_1-03.tif_5.png","size":81516,"regions":[{"shape_attributes":{"name":"polygon","all_points_x":[2,22,29,26,14,1,1,3],"all_points_y":[139,126,119,134,159,185,156,140]},"region_attributes":{"object":"pore"}},{"shape_attributes":{"name":"polygon","all_points_x":[87,93,95,97,90],"all_points_y":[181,190,193,185,179]},"region_attributes":{"object":"pore"}},{"shape_attributes":{"name":"polygon","all_points_x":[156,149,150,171,174,167,162],"all_points_y":[157,170,175,165,158,158,158]},"region_attributes":{"object":"pore"}},{"shape_attributes":{"name":"polygon","all_points_x":[283,289,287,287,279,274],"all_points_y":[237,238,242,249,253,249]},"region_attributes":{"object":"pore"}},{"shape_attributes":{"name":"polygon","all_points_x":[269,290,283,285,278,274],"all_points_y":[365,371,364,354,351,359]},"region_attributes":{"object":"pore"}},{"shape_attributes":{"name":"polygon","all_points_x":[171,183,183,180,178],"all_points_y":[66,74,72,68,64]},"region_attributes":{"object":"pore"}},{"shape_attributes":{"name":"polygon","all_points_x":[228,235,240],"all_points_y":[191,196,190]},"region_attributes":{"object":"pore"}},{"shape_attributes":{"name":"polygon","all_points_x":[360,363,367,366,364],"all_points_y":[192,189,189,192,193]},"region_attributes":{"object":"pore"}},{"shape_attributes":{"name":"polygon","all_points_x":[281,279,278,283,284],"all_points_y":[278,280,284,285,282]},"region_attributes":{"object":"pore"}}],"file_attributes":{}},"15_1-03.tif_6.png277975":{"filename":"15_1-03.tif_6.png","size":78794,"regions":[{"shape_attributes":{"name":"polygon","all_points_x":[123,122,131,137,162,155,145,131],"all_points_y":[20,31,41,58,41,26,22,20]},"region_attributes":{"object":"pore"}},{"shape_attributes":{"name":"polygon","all_points_x":[218,228,231,239,245,222],"all_points_y":[4,8,10,8,1,0]},"region_attributes":{"object":"pore"}},{"shape_attributes":{"name":"polygon","all_points_x":[127,145,139,132,128],"all_points_y":[238,242,250,245,243]},"region_attributes":{"object":"pore"}},{"shape_attributes":{"name":"polygon","all_points_x":[251,234,230,237,249,252,254,253],"all_points_y":[238,240,255,262,260,248,242,238]},"region_attributes":{"object":"pore"}},{"shape_attributes":{"name":"polygon","all_points_x":[335,331,326,309,303,322],"all_points_y":[323,347,353,353,343,335]},"region_attributes":{"object":"pore"}},{"shape_attributes":{"name":"polygon","all_points_x":[240,242,235,231,231,233,235],"all_points_y":[342,349,358,359,355,349,346]},"region_attributes":{"object":"pore"}},{"shape_attributes":{"name":"polygon","all_points_x":[126,127,135,138,140,138,137,136,135,132,129],"all_points_y":[376,380,382,381,378,375,374,373,373,373,374]},"region_attributes":{"object":"pore"}},{"shape_attributes":{"name":"polygon","all_points_x":[154,160,158,156,154,154,155,155],"all_points_y":[181,176,173,174,175,175,177,178]},"region_attributes":{"object":"pore"}},{"shape_attributes":{"name":"polygon","all_points_x":[48,46,53],"all_points_y":[43,46,45]},"region_attributes":{"object":"pore"}}],"file_attributes":{}},"15_1-03.tif_7.png280814":{"filename":"15_1-03.tif_7.png","size":81167,"regions":[{"shape_attributes":{"name":"polygon","all_points_x":[187,194,192,177,171,174,181,183],"all_points_y":[30,39,43,49,45,42,40,33]},"region_attributes":{"object":"pore"}},{"shape_attributes":{"name":"polygon","all_points_x":[76,84,95,90,90,101,96,91,83,74,58,57,55,56,61,67,69,72],"all_points_y":[164,173,179,189,203,219,224,218,206,203,203,194,185,179,178,175,170,167]},"region_attributes":{"object":"pore"}},{"shape_attributes":{"name":"polygon","all_points_x":[121,121,104,101,111],"all_points_y":[288,307,323,310,303]},"region_attributes":{"object":"pore"}},{"shape_attributes":{"name":"polygon","all_points_x":[366,369,370,368,367,365,366],"all_points_y":[73,73,76,78,79,76,73]},"region_attributes":{"object":"pore"}},{"shape_attributes":{"name":"polygon","all_points_x":[321,324,324,321,319,318,321],"all_points_y":[167,167,171,176,176,173,168]},"region_attributes":{"object":"pore"}},{"shape_attributes":{"name":"polygon","all_points_x":[231,240,243,242,238,232,231,231],"all_points_y":[289,293,299,302,300,294,292,290]},"region_attributes":{"object":"pore"}},{"shape_attributes":{"name":"polygon","all_points_x":[225,265,258,221,224],"all_points_y":[367,381,384,384,367]},"region_attributes":{"object":"pore"}}],"file_attributes":{}},"15_1-03.tif_8.png279785":{"filename":"15_1-03.tif_8.png","size":79300,"regions":[{"shape_attributes":{"name":"polygon","all_points_x":[38,39,36,33,34,35,37],"all_points_y":[34,38,43,43,39,35,35]},"region_attributes":{"object":"pore"}},{"shape_attributes":{"name":"polygon","all_points_x":[112,111,115,120,120,118,116,114],"all_points_y":[49,57,61,58,54,51,49,48]},"region_attributes":{"object":"pore"}},{"shape_attributes":{"name":"polygon","all_points_x":[323,330,337,337,338,338,334,320,305,305,309,314,318,319,320,320,322,323],"all_points_y":[73,78,79,81,83,93,94,76,70,67,65,66,67,67,65,68,71,72]},"region_attributes":{"object":"pore"}},{"shape_attributes":{"name":"polygon","all_points_x":[151,149,153,157,161,161,159,156,155],"all_points_y":[250,255,259,258,255,252,250,249,249]},"region_attributes":{"object":"pore"}},{"shape_attributes":{"name":"polygon","all_points_x":[270,279,288,283,272],"all_points_y":[274,270,276,283,275]},"region_attributes":{"object":"pore"}},{"shape_attributes":{"name":"polygon","all_points_x":[343,343,347,357,357,355,348,345],"all_points_y":[262,264,265,269,265,262,262,262]},"region_attributes":{"object":"pore"}},{"shape_attributes":{"name":"polygon","all_points_x":[273,273,277,279,279,275],"all_points_y":[178,184,185,177,173,175]},"region_attributes":{"object":"pore"}},{"shape_attributes":{"name":"polygon","all_points_x":[121,129,135,132,129,128,126,127,126,124,122,119,120,121,121],"all_points_y":[56,61,63,67,68,69,72,78,81,76,73,65,63,62,59]},"region_attributes":{"object":"pore"}},{"shape_attributes":{"name":"polygon","all_points_x":[281,278,276,274,266,264,264,266,267,267,267,268,269,272,273,278,279,280],"all_points_y":[41,46,51,51,52,52,48,45,42,39,36,34,33,30,30,35,38,39]},"region_attributes":{"object":"pore"}}],"file_attributes":{}},"15_1-03.tif_9.png280100":{"filename":"15_1-03.tif_9.png","size":81120,"regions":[{"shape_attributes":{"name":"polygon","all_points_x":[48,40,40,46,58,63,65,63,56,51],"all_points_y":[155,169,174,172,166,162,156,155,156,156]},"region_attributes":{"object":"pore"}},{"shape_attributes":{"name":"polygon","all_points_x":[69,70,75,73,67,62],"all_points_y":[61,66,70,71,68,64]},"region_attributes":{"object":"pore"}},{"shape_attributes":{"name":"polygon","all_points_x":[304,302,306,308,309,309,309,309],"all_points_y":[13,17,20,20,18,15,15,14]},"region_attributes":{"object":"pore"}},{"shape_attributes":{"name":"polygon","all_points_x":[331,358,369,362,355,353,347,345,339,338,338,336,334],"all_points_y":[191,183,159,160,164,167,167,169,170,173,176,181,183]},"region_attributes":{"object":"pore"}},{"shape_attributes":{"name":"polygon","all_points_x":[174,180,177,177,171,166,166,167,169,171,173],"all_points_y":[234,237,242,247,251,248,246,243,242,238,236]},"region_attributes":{"object":"pore"}},{"shape_attributes":{"name":"polygon","all_points_x":[120,123,130,128],"all_points_y":[189,193,188,187]},"region_attributes":{"object":"pore"}},{"shape_attributes":{"name":"polygon","all_points_x":[161,180,172,174,179,175,174,173,170,168,167,166,166,165,164,163,162],"all_points_y":[364,368,362,361,353,351,349,347,347,349,353,354,356,357,358,359,359]},"region_attributes":{"object":"pore"}},{"shape_attributes":{"name":"polygon","all_points_x":[172,169,175,175,172],"all_points_y":[274,282,282,279,274]},"region_attributes":{"object":"pore"}},{"shape_attributes":{"name":"polygon","all_points_x":[253,251,252,256,257,258,257],"all_points_y":[186,190,192,191,190,188,187]},"region_attributes":{"object":"pore"}}],"file_attributes":{}},"15_1-03.tif_10.png277614":{"filename":"15_1-03.tif_10.png","size":75913,"regions":[{"shape_attributes":{"name":"polygon","all_points_x":[7,13,14,10,6,3,0,1],"all_points_y":[18,27,34,37,38,38,37,22]},"region_attributes":{"object":"pore"}},{"shape_attributes":{"name":"polygon","all_points_x":[238,239,231,225,224,221,219,216,215,216,221,226,229,232,235],"all_points_y":[9,17,22,28,30,32,33,31,29,22,19,15,14,11,10]},"region_attributes":{"object":"pore"}},{"shape_attributes":{"name":"polygon","all_points_x":[98,98,102,104,101,99],"all_points_y":[67,72,73,72,66,67]},"region_attributes":{"object":"pore"}},{"shape_attributes":{"name":"polygon","all_points_x":[223,229,232,236,235,233,229],"all_points_y":[188,204,207,203,199,195,185]},"region_attributes":{"object":"pore"}},{"shape_attributes":{"name":"polygon","all_points_x":[305,308,305,301,298],"all_points_y":[293,297,297,303,298]},"region_attributes":{"object":"pore"}},{"shape_attributes":{"name":"polygon","all_points_x":[361,347,344],"all_points_y":[359,363,370]},"region_attributes":{"object":"pore"}},{"shape_attributes":{"name":"polygon","all_points_x":[313,312,311,313,315,316,316,316],"all_points_y":[327,336,341,343,341,336,328,326]},"region_attributes":{"object":"pore"}},{"shape_attributes":{"name":"polygon","all_points_x":[163,168,171,170,163,161,161,162],"all_points_y":[363,359,369,383,384,377,370,363]},"region_attributes":{"object":"pore"}}],"file_attributes":{}},"15_1-06.tif_2.png277710":{"filename":"15_1-06.tif_2.png","size":76896,"regions":[{"shape_attributes":{"name":"polygon","all_points_x":[198,197,204,214,225,223,226,220],"all_points_y":[9,17,18,26,26,22,10,8]},"region_attributes":{"object":"pore"}},{"shape_attributes":{"name":"polygon","all_points_x":[204,203,202,203,205,206,207,205],"all_points_y":[74,75,77,78,78,78,76,74]},"region_attributes":{"object":"pore"}},{"shape_attributes":{"name":"polygon","all_points_x":[188,194,194,181,180,181,183,186],"all_points_y":[133,136,147,154,149,142,137,136]},"region_attributes":{"object":"pore"}},{"shape_attributes":{"name":"polygon","all_points_x":[43,50,60,56,54,54,43,33,39,45,47,43],"all_points_y":[334,336,345,352,362,379,381,380,377,370,358,340]},"region_attributes":{"object":"pore"}},{"shape_attributes":{"name":"polygon","all_points_x":[135,135,139,141,140],"all_points_y":[296,298,299,297,296]},"region_attributes":{"object":"pore"}},{"shape_attributes":{"name":"polygon","all_points_x":[346,350,352,349,347,346],"all_points_y":[247,246,243,242,243,244]},"region_attributes":{"object":"pore"}},{"shape_attributes":{"name":"polygon","all_points_x":[360,367,372,371,370,367,365,361,359,359],"all_points_y":[291,291,292,298,302,307,309,318,317,308]},"region_attributes":{"object":"pore"}},{"shape_attributes":{"name":"polygon","all_points_x":[356,366,375,368,364,361,357,353],"all_points_y":[365,373,374,377,382,376,372,367]},"region_attributes":{"object":"pore"}},{"shape_attributes":{"name":"polygon","all_points_x":[65,71,71,73,72,71],"all_points_y":[105,103,100,100,106,118]},"region_attributes":{"object":"pore"}}],"file_attributes":{}},"15_1-06.tif_3.png281810":{"filename":"15_1-06.tif_3.png","size":85045,"regions":[{"shape_attributes":{"name":"polygon","all_points_x":[59,63,68,73,76,71,69,61,60,58,61,61],"all_points_y":[86,85,86,86,86,98,129,121,107,100,96,89]},"region_attributes":{"object":"pore"}},{"shape_attributes":{"name":"polygon","all_points_x":[198,199,196,194,190,194,202,204,205,207,207,203],"all_points_y":[40,46,56,66,79,103,96,78,62,49,46,42]},"region_attributes":{"object":"pore"}},{"shape_attributes":{"name":"polygon","all_points_x":[158,177,177,168,167,166,163,163,161,160,160,147,143,154,157,159],"all_points_y":[127,127,130,136,139,145,150,155,160,164,166,163,154,146,137,130]},"region_attributes":{"object":"pore"}},{"shape_attributes":{"name":"polygon","all_points_x":[350,350,353,344,342,334,328,332,338],"all_points_y":[185,192,195,201,212,209,200,189,187]},"region_attributes":{"object":"pore"}},{"shape_attributes":{"name":"polygon","all_points_x":[383,364,363,364,366,378,384],"all_points_y":[114,135,142,153,159,157,147]},"region_attributes":{"object":"pore"}},{"shape_attributes":{"name":"polygon","all_points_x":[33,47,50,48,37,35,32,31,31],"all_points_y":[286,284,286,290,301,301,299,294,290]},"region_attributes":{"object":"pore"}},{"shape_attributes":{"name":"polygon","all_points_x":[44,52,54,55,56,54,49,46,44,39,42],"all_points_y":[342,347,352,359,370,371,359,353,351,346,342]},"region_attributes":{"object":"pore"}},{"shape_attributes":{"name":"polygon","all_points_x":[313,320,325,323,317,303,309],"all_points_y":[367,366,368,375,380,374,371]},"region_attributes":{"object":"pore"}},{"shape_attributes":{"name":"polygon","all_points_x":[207,213,221,222,222,218,217,217,216,214,212,210,210,209,208],"all_points_y":[304,306,299,302,305,308,309,312,315,314,313,312,309,307,305]},"region_attributes":{"object":"pore"}}],"file_attributes":{}},"15_1-06.tif_4.png280410":{"filename":"15_1-06.tif_4.png","size":81033,"regions":[{"shape_attributes":{"name":"polygon","all_points_x":[168,178,192,193,169,172,173,168,167],"all_points_y":[4,12,12,26,36,31,27,23,6]},"region_attributes":{"object":"pore"}},{"shape_attributes":{"name":"polygon","all_points_x":[114,118,125,124,124,119,113,113,113,115],"all_points_y":[36,34,35,42,47,51,61,52,45,41]},"region_attributes":{"object":"pore"}},{"shape_attributes":{"name":"polygon","all_points_x":[278,291,301,303,298,289,282,279],"all_points_y":[12,11,5,0,0,5,6,10]},"region_attributes":{"object":"pore"}},{"shape_attributes":{"name":"polygon","all_points_x":[230,236,232,219,219,225],"all_points_y":[36,41,53,51,40,38]},"region_attributes":{"object":"pore"}},{"shape_attributes":{"name":"polygon","all_points_x":[211,221,217,212,208,208,209],"all_points_y":[124,133,136,137,134,129,127]},"region_attributes":{"object":"pore"}},{"shape_attributes":{"name":"polygon","all_points_x":[110,119,123,118,114,110,108],"all_points_y":[109,117,118,125,118,114,111]},"region_attributes":{"object":"pore"}},{"shape_attributes":{"name":"polygon","all_points_x":[101,111,113,112,107,103,101],"all_points_y":[172,174,173,170,170,171,172]},"region_attributes":{"object":"pore"}},{"shape_attributes":{"name":"polygon","all_points_x":[121,123,135,129,124,121],"all_points_y":[186,188,187,186,184,185]},"region_attributes":{"object":"pore"}},{"shape_attributes":{"name":"polygon","all_points_x":[113,125,126,122,116,115],"all_points_y":[289,286,281,282,286,287]},"region_attributes":{"object":"pore"}},{"shape_attributes":{"name":"polygon","all_points_x":[22,28,31,33,33,30,29,26],"all_points_y":[204,212,215,215,208,202,201,202]},"region_attributes":{"object":"pore"}},{"shape_attributes":{"name":"polygon","all_points_x":[296,305,310,312,309,303,300,298,296],"all_points_y":[201,191,189,195,199,202,204,205,201]},"region_attributes":{"object":"pore"}},{"shape_attributes":{"name":"polygon","all_points_x":[378,381,383,383],"all_points_y":[107,112,112,107]},"region_attributes":{"object":"pore"}},{"shape_attributes":{"name":"polygon","all_points_x":[244,247,249,249,248,246,244],"all_points_y":[165,167,168,165,163,163,164]},"region_attributes":{"object":"pore"}},{"shape_attributes":{"name":"polygon","all_points_x":[285,286,288,288,289,289,289,287],"all_points_y":[255,257,257,257,256,254,254,254]},"region_attributes":{"object":"pore"}},{"shape_attributes":{"name":"polygon","all_points_x":[20,18,18,19,21,23,25,26,27,25],"all_points_y":[313,316,319,320,319,318,317,317,315,315]},"region_attributes":{"object":"pore"}}],"file_attributes":{}},"15_1-06.tif_7.png282369":{"filename":"15_1-06.tif_7.png","size":82682,"regions":[{"shape_attributes":{"name":"polygon","all_points_x":[1,11,9,5,6,0],"all_points_y":[58,65,74,90,101,102]},"region_attributes":{"object":"pore"}},{"shape_attributes":{"name":"polygon","all_points_x":[86,90,95],"all_points_y":[18,21,18]},"region_attributes":{"object":"pore"}},{"shape_attributes":{"name":"polygon","all_points_x":[313,313,311,311,319,324,325,321,318],"all_points_y":[14,22,24,39,27,21,13,12,12]},"region_attributes":{"object":"pore"}},{"shape_attributes":{"name":"polygon","all_points_x":[366,369,371,367,384,383],"all_points_y":[0,5,7,15,7,1]},"region_attributes":{"object":"pore"}},{"shape_attributes":{"name":"polygon","all_points_x":[177,198,198,193,193,179,177,172,174],"all_points_y":[134,143,149,160,163,161,155,149,140]},"region_attributes":{"object":"pore"}},{"shape_attributes":{"name":"polygon","all_points_x":[299,305,311,311,309,306],"all_points_y":[150,147,147,151,153,151]},"region_attributes":{"object":"pore"}},{"shape_attributes":{"name":"polygon","all_points_x":[321,320,321,323,327,334],"all_points_y":[162,164,166,166,166,165]},"region_attributes":{"object":"pore"}},{"shape_attributes":{"name":"polygon","all_points_x":[221,230,229],"all_points_y":[182,193,179]},"region_attributes":{"object":"pore"}},{"shape_attributes":{"name":"polygon","all_points_x":[139,151,137,135,137,139],"all_points_y":[202,209,216,209,204,201]},"region_attributes":{"object":"pore"}},{"shape_attributes":{"name":"polygon","all_points_x":[313,324,323],"all_points_y":[266,259,264]},"region_attributes":{"object":"pore"}},{"shape_attributes":{"name":"polygon","all_points_x":[13,7,7,12,18,16,14],"all_points_y":[265,271,275,276,277,269,265]},"region_attributes":{"object":"pore"}},{"shape_attributes":{"name":"polygon","all_points_x":[30,41,42,39,35,32,30],"all_points_y":[341,342,349,350,346,344,342]},"region_attributes":{"object":"pore"}},{"shape_attributes":{"name":"polygon","all_points_x":[17,12,9,10,13,18,21,22,22,22,22,21],"all_points_y":[359,361,367,368,367,367,367,367,366,364,362,362]},"region_attributes":{"object":"pore"}},{"shape_attributes":{"name":"polygon","all_points_x":[74,70,70,59,60,66,72,77],"all_points_y":[368,372,374,382,383,379,376,371]},"region_attributes":{"object":"pore"}},{"shape_attributes":{"name":"polygon","all_points_x":[220,217,227],"all_points_y":[290,297,294]},"region_attributes":{"object":"pore"}},{"shape_attributes":{"name":"polygon","all_points_x":[321,317,313,307,305,307,310,312,313,314,318,320],"all_points_y":[97,103,96,94,91,89,90,92,92,93,95,96]},"region_attributes":{"object":"pore"}}],"file_attributes":{}},"15_1-06.tif_9.png281303":{"filename":"15_1-06.tif_9.png","size":84627,"regions":[{"shape_attributes":{"name":"polygon","all_points_x":[46,49,56,61,57,56,47,46,45,46],"all_points_y":[62,60,59,60,78,102,96,79,74,72]},"region_attributes":{"object":"pore"}},{"shape_attributes":{"name":"polygon","all_points_x":[185,185,182,181,179,178,179,180,186,190,192,189,193],"all_points_y":[14,20,26,34,45,50,65,76,73,55,42,29,18]},"region_attributes":{"object":"pore"}},{"shape_attributes":{"name":"polygon","all_points_x":[162,145,143,135,128,131,146,147,152,159,154],"all_points_y":[102,100,113,125,129,137,140,126,115,113,109]},"region_attributes":{"object":"pore"}},{"shape_attributes":{"name":"polygon","all_points_x":[371,380,375,373,364,352,349,349,360],"all_points_y":[87,97,99,121,130,134,116,108,97]},"region_attributes":{"object":"pore"}},{"shape_attributes":{"name":"polygon","all_points_x":[335,337,333,328,330,319,316,321],"all_points_y":[159,168,174,181,186,184,175,162]},"region_attributes":{"object":"pore"}},{"shape_attributes":{"name":"polygon","all_points_x":[33,36,29,22,19,17,19,23,29],"all_points_y":[258,260,270,275,272,265,261,260,259]},"region_attributes":{"object":"pore"}},{"shape_attributes":{"name":"polygon","all_points_x":[30,39,42,34,31,29,29],"all_points_y":[317,322,343,331,324,318,316]},"region_attributes":{"object":"pore"}},{"shape_attributes":{"name":"polygon","all_points_x":[289,297,300,304,310,310,306,304],"all_points_y":[349,344,341,340,341,347,353,355]},"region_attributes":{"object":"pore"}},{"shape_attributes":{"name":"polygon","all_points_x":[207,203,199,195,194,197,195,199,201,201,202,203,204,208,210,209,208],"all_points_y":[275,278,280,279,280,283,286,287,288,289,289,285,281,279,278,275,274]},"region_attributes":{"object":"pore"}},{"shape_attributes":{"name":"polygon","all_points_x":[379,377,376,375,374,374,374,375,377,377,378,380,380,380],"all_points_y":[5,5,6,6,7,7,8,9,9,9,10,10,8,6]},"region_attributes":{"object":"pore"}}],"file_attributes":{}},"15_1-06.tif_10.png283097":{"filename":"15_1-06.tif_10.png","size":86482,"regions":[{"shape_attributes":{"name":"polygon","all_points_x":[57,53,51,50,44,45],"all_points_y":[20,27,40,40,31,25]},"region_attributes":{"object":"pore"}},{"shape_attributes":{"name":"polygon","all_points_x":[190,209,202,182,175],"all_points_y":[20,4,1,2,7]},"region_attributes":{"object":"pore"}},{"shape_attributes":{"name":"polygon","all_points_x":[371,371,374,377,382,383],"all_points_y":[1,6,11,12,6,0]},"region_attributes":{"object":"pore"}},{"shape_attributes":{"name":"polygon","all_points_x":[284,284,293,292],"all_points_y":[125,130,135,123]},"region_attributes":{"object":"pore"}},{"shape_attributes":{"name":"polygon","all_points_x":[206,211,208,192,191,202],"all_points_y":[128,149,152,144,137,130]},"region_attributes":{"object":"pore"}},{"shape_attributes":{"name":"polygon","all_points_x":[57,59,64,60,50,21,18,22,31,37,43,47,49,51,53],"all_points_y":[184,176,172,167,164,163,169,174,178,175,175,172,173,179,185]},"region_attributes":{"object":"pore"}},{"shape_attributes":{"name":"polygon","all_points_x":[167,163,175,182,184,181,180],"all_points_y":[193,207,217,212,204,194,186]},"region_attributes":{"object":"pore"}},{"shape_attributes":{"name":"polygon","all_points_x":[145,145,144,147,150,148],"all_points_y":[240,246,249,250,248,243]},"region_attributes":{"object":"pore"}},{"shape_attributes":{"name":"polygon","all_points_x":[187,189,194,196,195,192],"all_points_y":[294,307,311,312,302,293]},"region_attributes":{"object":"pore"}},{"shape_attributes":{"name":"polygon","all_points_x":[249,251,254],"all_points_y":[245,253,243]},"region_attributes":{"object":"pore"}},{"shape_attributes":{"name":"polygon","all_points_x":[268,269,265,258,254,252,260],"all_points_y":[346,355,359,358,358,352,350]},"region_attributes":{"object":"pore"}},{"shape_attributes":{"name":"polygon","all_points_x":[340,343,348,344,328,327,331,337],"all_points_y":[335,344,350,357,375,361,345,338]},"region_attributes":{"object":"pore"}},{"shape_attributes":{"name":"polygon","all_points_x":[47,49,54,63,72,69,64,62,56,53,54,51,47,45,45,46],"all_points_y":[326,320,317,315,314,312,310,310,311,314,312,311,313,319,323,327]},"region_attributes":{"object":"pore"}},{"shape_attributes":{"name":"polygon","all_points_x":[379,376,378,380,381,384,384,382,380],"all_points_y":[265,267,270,273,274,274,267,266,265]},"region_attributes":{"object":"pore"}}],"file_attributes":{}},"15_1-07.tif_1.png281902":{"filename":"15_1-07.tif_1.png","size":84884,"regions":[{"shape_attributes":{"name":"polygon","all_points_x":[47,52,60,57,44,42,33],"all_points_y":[162,177,188,202,195,186,177]},"region_attributes":{"object":"pore"}},{"shape_attributes":{"name":"polygon","all_points_x":[45,51,55,57,52,48],"all_points_y":[7,14,17,14,10,6]},"region_attributes":{"object":"pore"}},{"shape_attributes":{"name":"polygon","all_points_x":[17,29,25,35,34,23,15,10],"all_points_y":[11,12,21,31,36,30,31,19]},"region_attributes":{"object":"pore"}},{"shape_attributes":{"name":"polygon","all_points_x":[321,325,329,342,352,327],"all_points_y":[4,11,19,18,1,1]},"region_attributes":{"object":"pore"}},{"shape_attributes":{"name":"polygon","all_points_x":[247,248,253,250,240,242,245],"all_points_y":[74,80,90,92,81,77,75]},"region_attributes":{"object":"pore"}},{"shape_attributes":{"name":"polygon","all_points_x":[264,286,288,304,301,291,280,270,261,251,240,243,250,257,262,263],"all_points_y":[190,186,198,215,218,217,224,221,220,222,228,225,219,212,204,192]},"region_attributes":{"object":"pore"}},{"shape_attributes":{"name":"polygon","all_points_x":[228,235,234,238,241,245,247,241,233,225,222,222,223,223],"all_points_y":[140,154,161,165,167,167,180,187,185,184,182,175,166,156]},"region_attributes":{"object":"pore"}},{"shape_attributes":{"name":"polygon","all_points_x":[217,223,226,226,223,219],"all_points_y":[235,230,230,235,237,238]},"region_attributes":{"object":"pore"}},{"shape_attributes":{"name":"polygon","all_points_x":[209,211,199,195,195,198,199,199,198,200],"all_points_y":[257,262,284,281,279,277,273,269,265,263]},"region_attributes":{"object":"pore"}},{"shape_attributes":{"name":"polygon","all_points_x":[255,261,263,271,276,271,267,257,246,249,248,249,252],"all_points_y":[281,281,296,313,321,324,312,308,309,304,298,293,287]},"region_attributes":{"object":"pore"}},{"shape_attributes":{"name":"polygon","all_points_x":[368,374,376,373,383,383,375],"all_points_y":[338,350,366,384,384,339,338]},"region_attributes":{"object":"pore"}},{"shape_attributes":{"name":"polygon","all_points_x":[119,122,122,121,117,118,119],"all_points_y":[98,98,103,106,109,103,101]},"region_attributes":{"object":"pore"}},{"shape_attributes":{"name":"polygon","all_points_x":[370,366,364,363,362,364,364,364,366,367,369,369,370],"all_points_y":[48,49,51,53,56,58,60,61,61,57,55,51,49]},"region_attributes":{"object":"pore"}}],"file_attributes":{}},"15_1-07.tif_2.png274935":{"filename":"15_1-07.tif_2.png","size":75819,"regions":[{"shape_attributes":{"name":"polygon","all_points_x":[60,67,71,54,52],"all_points_y":[22,29,44,42,34]},"region_attributes":{"object":"pore"}},{"shape_attributes":{"name":"polygon","all_points_x":[74,74,62,50,42,48,57],"all_points_y":[130,137,156,158,144,141,137]},"region_attributes":{"object":"pore"}},{"shape_attributes":{"name":"polygon","all_points_x":[8,8,24,22,13,0,0],"all_points_y":[325,336,352,355,357,364,326]},"region_attributes":{"object":"pore"}},{"shape_attributes":{"name":"polygon","all_points_x":[364,370,369,363,357,340,352,360],"all_points_y":[348,352,364,366,375,370,365,360]},"region_attributes":{"object":"pore"}},{"shape_attributes":{"name":"polygon","all_points_x":[228,236,238,236],"all_points_y":[230,238,232,229]},"region_attributes":{"object":"pore"}},{"shape_attributes":{"name":"polygon","all_points_x":[192,194,196,199,198,196,195,192],"all_points_y":[108,110,112,110,108,106,106,107]},"region_attributes":{"object":"pore"}},{"shape_attributes":{"name":"polygon","all_points_x":[223,223,223,222,222,225,226,228,229,229,228,228,230,231,230,229,227,225],"all_points_y":[107,111,114,116,117,118,118,119,118,117,116,114,113,112,110,108,107,107]},"region_attributes":{"object":"pore"}},{"shape_attributes":{"name":"polygon","all_points_x":[121,125,128,130,129,127,125,124,121,120,120,120],"all_points_y":[77,76,75,73,72,73,74,74,75,75,76,77]},"region_attributes":{"object":"pore"}},{"shape_attributes":{"name":"polygon","all_points_x":[91,88,85,83,84,86,85,84,87,88,90,91,91,92],"all_points_y":[187,187,190,193,195,197,199,200,197,196,193,192,189,188]},"region_attributes":{"object":"pore"}}],"file_attributes":{}},"15_1-07.tif_6.png277114":{"filename":"15_1-07.tif_6.png","size":79703,"regions":[{"shape_attributes":{"name":"polygon","all_points_x":[247,238,239,248,260,276,276,273,265,256,249,240,236,234,227,224,222,219,211,204,202,214,222,234,243],"all_points_y":[78,88,101,107,110,114,122,142,133,132,132,127,126,118,114,109,105,103,103,104,96,96,92,84,78]},"region_attributes":{"object":"pore"}},{"shape_attributes":{"name":"polygon","all_points_x":[289,282,278,275,266,262,257,257,251,251,259,270,276,281],"all_points_y":[25,18,15,15,17,19,26,29,36,38,36,34,28,26]},"region_attributes":{"object":"pore"}},{"shape_attributes":{"name":"polygon","all_points_x":[221,223,222,219,217,217,218],"all_points_y":[56,59,60,59,57,57,56]},"region_attributes":{"object":"pore"}},{"shape_attributes":{"name":"polygon","all_points_x":[195,199,211,208],"all_points_y":[0,3,4,1]},"region_attributes":{"object":"pore"}},{"shape_attributes":{"name":"polygon","all_points_x":[164,167,170,174,175],"all_points_y":[0,2,4,3,0]},"region_attributes":{"object":"pore"}},{"shape_attributes":{"name":"polygon","all_points_x":[304,309,303,293,299,298,303],"all_points_y":[120,136,138,136,126,122,121]},"region_attributes":{"object":"pore"}},{"shape_attributes":{"name":"polygon","all_points_x":[173,176,186,186,185],"all_points_y":[220,226,225,220,218]},"region_attributes":{"object":"pore"}},{"shape_attributes":{"name":"polygon","all_points_x":[153,155,158,158,155,154],"all_points_y":[372,374,374,371,370,371]},"region_attributes":{"object":"pore"}},{"shape_attributes":{"name":"polygon","all_points_x":[321,321,329,338,332,329,325,324,322],"all_points_y":[363,373,384,383,381,373,366,364,363]},"region_attributes":{"object":"pore"}},{"shape_attributes":{"name":"polygon","all_points_x":[198,200,203,221,213,207,202],"all_points_y":[118,126,131,127,120,117,116]},"region_attributes":{"object":"pore"}},{"shape_attributes":{"name":"polygon","all_points_x":[315,317,320,324,323,315,311,310,312,312],"all_points_y":[157,164,169,172,173,171,168,163,158,156]},"region_attributes":{"object":"pore"}}],"file_attributes":{}},"15_1-07.tif_7.png278422":{"filename":"15_1-07.tif_7.png","size":78288,"regions":[{"shape_attributes":{"name":"polygon","all_points_x":[134,137,142,141],"all_points_y":[1,8,9,1]},"region_attributes":{"object":"pore"}},{"shape_attributes":{"name":"polygon","all_points_x":[240,244,247,247,251,251],"all_points_y":[22,26,26,23,20,15]},"region_attributes":{"object":"pore"}},{"shape_attributes":{"name":"polygon","all_points_x":[290,287,290,292,293],"all_points_y":[48,57,61,59,49]},"region_attributes":{"object":"pore"}},{"shape_attributes":{"name":"polygon","all_points_x":[237,234,234,237,241,242,243,240],"all_points_y":[90,95,100,101,100,98,94,90]},"region_attributes":{"object":"pore"}},{"shape_attributes":{"name":"polygon","all_points_x":[64,69,72,74,85,88,90,91,92,92,92,87,80,74,71],"all_points_y":[67,61,61,66,66,63,61,61,62,68,73,74,77,76,75]},"region_attributes":{"object":"pore"}},{"shape_attributes":{"name":"polygon","all_points_x":[133,130,132,136,138,139],"all_points_y":[170,184,184,178,176,173]},"region_attributes":{"object":"pore"}},{"shape_attributes":{"name":"polygon","all_points_x":[201,205,216,207],"all_points_y":[154,158,157,154]},"region_attributes":{"object":"pore"}},{"shape_attributes":{"name":"polygon","all_points_x":[211,212,206,197],"all_points_y":[223,230,235,234]},"region_attributes":{"object":"pore"}},{"shape_attributes":{"name":"polygon","all_points_x":[244,247,249,246],"all_points_y":[160,164,163,159]},"region_attributes":{"object":"pore"}},{"shape_attributes":{"name":"polygon","all_points_x":[1,6,14,16,7,2,0],"all_points_y":[281,284,285,296,293,289,286]},"region_attributes":{"object":"pore"}},{"shape_attributes":{"name":"polygon","all_points_x":[120,119,121,131],"all_points_y":[272,275,275,275]},"region_attributes":{"object":"pore"}},{"shape_attributes":{"name":"polygon","all_points_x":[95,99,97,92,92,93],"all_points_y":[317,326,327,324,320,317]},"region_attributes":{"object":"pore"}},{"shape_attributes":{"name":"polygon","all_points_x":[226,236,245,242,236,224,212,212,215,219,224],"all_points_y":[355,360,367,367,368,368,361,359,358,358,355]},"region_attributes":{"object":"pore"}},{"shape_attributes":{"name":"polygon","all_points_x":[169,174,179,184,186,192,198,202,203,202,201,200,196,189,184,179,175,172,171,170,169,168],"all_points_y":[332,336,335,336,339,338,338,337,336,333,332,332,332,331,331,331,332,330,330,330,331,331]},"region_attributes":{"object":"pore"}},{"shape_attributes":{"name":"polygon","all_points_x":[311,309,312,312,315,317,319,319,318,316,311],"all_points_y":[336,339,343,345,346,346,342,340,339,338,336]},"region_attributes":{"object":"pore"}},{"shape_attributes":{"name":"polygon","all_points_x":[142,142,141,141,144,145,145,145],"all_points_y":[369,370,371,372,372,372,370,368]},"region_attributes":{"object":"pore"}}],"file_attributes":{}},"15_1-07.tif_8.png279995":{"filename":"15_1-07.tif_8.png","size":77194,"regions":[{"shape_attributes":{"name":"polygon","all_points_x":[37,37,42,49,51,50,47,45],"all_points_y":[93,102,104,103,101,96,92,92]},"region_attributes":{"object":"pore"}},{"shape_attributes":{"name":"polygon","all_points_x":[178,183,184,183,183,182,180,178],"all_points_y":[63,67,65,62,61,61,61,62]},"region_attributes":{"object":"pore"}},{"shape_attributes":{"name":"polygon","all_points_x":[182,187,184,173,170,169,177,183],"all_points_y":[127,133,138,146,141,130,130,129]},"region_attributes":{"object":"pore"}},{"shape_attributes":{"name":"polygon","all_points_x":[188,200,199],"all_points_y":[213,216,207]},"region_attributes":{"object":"pore"}},{"shape_attributes":{"name":"polygon","all_points_x":[221,218,218,219,222,223,223,223],"all_points_y":[313,313,321,326,325,321,317,314]},"region_attributes":{"object":"pore"}},{"shape_attributes":{"name":"polygon","all_points_x":[274,278,282,284,284,283,282,282,280,278],"all_points_y":[299,304,307,307,303,299,298,297,297,297]},"region_attributes":{"object":"pore"}},{"shape_attributes":{"name":"polygon","all_points_x":[215,217,218,219,218,217,216],"all_points_y":[239,241,242,241,239,237,238]},"region_attributes":{"object":"pore"}},{"shape_attributes":{"name":"polygon","all_points_x":[227,226,232,235,234,232,230,230],"all_points_y":[164,170,173,174,169,166,164,164]},"region_attributes":{"object":"pore"}},{"shape_attributes":{"name":"polygon","all_points_x":[319,321,321,323,321,317,318,317,317,316,315],"all_points_y":[29,36,39,53,53,48,42,38,36,33,32]},"region_attributes":{"object":"pore"}},{"shape_attributes":{"name":"polygon","all_points_x":[349,352,351,349,348],"all_points_y":[123,124,122,122,123]},"region_attributes":{"object":"pore"}},{"shape_attributes":{"name":"polygon","all_points_x":[180,182,184,186,186],"all_points_y":[1,4,4,1,1]},"region_attributes":{"object":"pore"}}],"file_attributes":{}},"15_1-07.tif_9.png279906":{"filename":"15_1-07.tif_9.png","size":79010,"regions":[{"shape_attributes":{"name":"polygon","all_points_x":[11,9,12,15,13],"all_points_y":[10,17,17,16,11]},"region_attributes":{"object":"pore"}},{"shape_attributes":{"name":"polygon","all_points_x":[22,17,8,3,0,1],"all_points_y":[119,127,131,130,129,122]},"region_attributes":{"object":"pore"}},{"shape_attributes":{"name":"polygon","all_points_x":[3,10,14,17,18,17,16,15,14,11,8,2,1,3,2],"all_points_y":[195,201,203,202,204,207,209,215,219,219,217,214,213,204,199]},"region_attributes":{"object":"pore"}},{"shape_attributes":{"name":"polygon","all_points_x":[137,141,141,136,133,132,132,134,135],"all_points_y":[215,222,229,228,222,219,217,216,215]},"region_attributes":{"object":"pore"}},{"shape_attributes":{"name":"polygon","all_points_x":[171,171,174,177,183,195,200,200,198,195,191,184,179,175],"all_points_y":[290,293,293,295,296,296,297,295,293,291,291,290,289,290]},"region_attributes":{"object":"pore"}},{"shape_attributes":{"name":"polygon","all_points_x":[222,215,210,211,213,218,224,224,221,223],"all_points_y":[225,228,237,246,248,246,243,234,230,226]},"region_attributes":{"object":"pore"}},{"shape_attributes":{"name":"polygon","all_points_x":[236,235,236,235,250,245,239,238],"all_points_y":[188,193,200,210,200,198,193,189]},"region_attributes":{"object":"pore"}},{"shape_attributes":{"name":"polygon","all_points_x":[272,277,277,284,289,290,292,288,280,276],"all_points_y":[105,114,121,123,129,125,121,118,112,107]},"region_attributes":{"object":"pore"}}],"file_attributes":{}},"15_1-07.tif_10.png280919":{"filename":"15_1-07.tif_10.png","size":81711,"regions":[{"shape_attributes":{"name":"polygon","all_points_x":[108,110,116,119,118,112],"all_points_y":[128,126,122,121,125,127]},"region_attributes":{"object":"pore"}},{"shape_attributes":{"name":"polygon","all_points_x":[188,191,198,204,205,206,207,208,204,193,184,179,184],"all_points_y":[83,88,90,84,84,84,88,94,99,99,96,88,84]},"region_attributes":{"object":"pore"}},{"shape_attributes":{"name":"polygon","all_points_x":[253,249,251,257,258,256,253],"all_points_y":[10,20,26,30,27,21,12]},"region_attributes":{"object":"pore"}},{"shape_attributes":{"name":"polygon","all_points_x":[355,359,365,367,367,367,363,362,359,357],"all_points_y":[44,41,39,38,41,42,45,48,48,47]},"region_attributes":{"object":"pore"}},{"shape_attributes":{"name":"polygon","all_points_x":[74,74,88,91,83],"all_points_y":[232,245,252,251,240]},"region_attributes":{"object":"pore"}},{"shape_attributes":{"name":"polygon","all_points_x":[85,99,116,103,95,95,91,88,89,83],"all_points_y":[292,282,303,316,315,312,306,305,300,292]},"region_attributes":{"object":"pore"}},{"shape_attributes":{"name":"polygon","all_points_x":[71,73,69,67,64,63,61,63],"all_points_y":[350,354,358,364,365,361,356,354]},"region_attributes":{"object":"pore"}},{"shape_attributes":{"name":"polygon","all_points_x":[208,207,212,213,210],"all_points_y":[340,346,349,348,339]},"region_attributes":{"object":"pore"}},{"shape_attributes":{"name":"polygon","all_points_x":[235,246,236],"all_points_y":[296,297,294]},"region_attributes":{"object":"pore"}},{"shape_attributes":{"name":"polygon","all_points_x":[282,290,297,301,317,318,317,316,312,302,296,291,289,286,285],"all_points_y":[354,359,357,360,359,359,356,354,354,353,355,354,353,352,352]},"region_attributes":{"object":"pore"}},{"shape_attributes":{"name":"polygon","all_points_x":[248,246,246,247,250,251,254],"all_points_y":[192,198,204,205,201,200,194]},"region_attributes":{"object":"pore"}},{"shape_attributes":{"name":"polygon","all_points_x":[325,327,324,317,312,320],"all_points_y":[246,252,256,257,256,251]},"region_attributes":{"object":"pore"}},{"shape_attributes":{"name":"polygon","all_points_x":[352,351,349,351,354,355,357,357,356,356],"all_points_y":[113,116,122,122,122,122,120,118,115,113]},"region_attributes":{"object":"pore"}},{"shape_attributes":{"name":"polygon","all_points_x":[316,320,323,328,331,329,323,320],"all_points_y":[177,179,180,180,180,177,176,175]},"region_attributes":{"object":"pore"}},{"shape_attributes":{"name":"polygon","all_points_x":[328,327,331,334,339,344,353],"all_points_y":[383,381,379,380,377,378,383]},"region_attributes":{"object":"pore"}},{"shape_attributes":{"name":"polygon","all_points_x":[129,130,130,126,122,118,116,115,113,113,115,116,118,121,127],"all_points_y":[308,316,317,317,316,315,313,310,308,307,305,304,304,306,306]},"region_attributes":{"object":"pore"}},{"shape_attributes":{"name":"polygon","all_points_x":[283,283,285,286,286,289,290,292,293,293,293,293,289,289,288,285,284],"all_points_y":[313,314,314,318,322,327,332,333,333,329,327,324,320,317,315,312,312]},"region_attributes":{"object":"pore"}},{"shape_attributes":{"name":"polygon","all_points_x":[361,360,360,361,363,362],"all_points_y":[181,182,183,185,184,182]},"region_attributes":{"object":"pore"}}],"file_attributes":{}},"15_1-08.tif_1.png278635":{"filename":"15_1-08.tif_1.png","size":78229,"regions":[{"shape_attributes":{"name":"polygon","all_points_x":[177,171,173,184,180],"all_points_y":[57,69,73,66,59]},"region_attributes":{"object":"pore"}},{"shape_attributes":{"name":"polygon","all_points_x":[258,261,263,268,265,266,263,261],"all_points_y":[50,54,59,58,55,53,52,50]},"region_attributes":{"object":"pore"}},{"shape_attributes":{"name":"polygon","all_points_x":[161,170,179,189,191,195,199,192,184,179,176,176,173,164,163,161],"all_points_y":[151,155,154,152,150,146,149,155,157,160,164,168,169,168,159,155]},"region_attributes":{"object":"pore"}},{"shape_attributes":{"name":"polygon","all_points_x":[349,351,359,361,361,361,360,359,358,356,354],"all_points_y":[161,155,150,150,151,154,157,159,160,161,161]},"region_attributes":{"object":"pore"}},{"shape_attributes":{"name":"polygon","all_points_x":[57,78,76,73,71,71,71,70,69,64,59,54,56,56,54,53],"all_points_y":[300,307,311,313,316,322,326,330,332,332,332,330,322,319,311,304]},"region_attributes":{"object":"pore"}},{"shape_attributes":{"name":"polygon","all_points_x":[189,194,202,206,203,198,194,190,186,186],"all_points_y":[325,329,335,341,341,342,341,340,336,330]},"region_attributes":{"object":"pore"}},{"shape_attributes":{"name":"polygon","all_points_x":[229,231,235,236,235,235,236,239,241,241,239,235,232],"all_points_y":[334,328,325,329,331,335,335,334,334,336,337,339,339]},"region_attributes":{"object":"pore"}},{"shape_attributes":{"name":"polygon","all_points_x":[311,318,330,325,319],"all_points_y":[347,345,347,357,359]},"region_attributes":{"object":"pore"}}],"file_attributes":{}},"15_1-08.tif_2.png279729":{"filename":"15_1-08.tif_2.png","size":77427,"regions":[{"shape_attributes":{"name":"polygon","all_points_x":[128,127,147,133],"all_points_y":[101,115,114,105]},"region_attributes":{"object":"pore"}},{"shape_attributes":{"name":"polygon","all_points_x":[365,372,368,358,359,361],"all_points_y":[1,10,14,10,2,0]},"region_attributes":{"object":"pore"}},{"shape_attributes":{"name":"polygon","all_points_x":[0,4,3,0],"all_points_y":[206,213,219,219]},"region_attributes":{"object":"pore"}},{"shape_attributes":{"name":"polygon","all_points_x":[79,82,80,77],"all_points_y":[231,243,244,240]},"region_attributes":{"object":"pore"}},{"shape_attributes":{"name":"polygon","all_points_x":[359,364,366,368,366,364],"all_points_y":[241,247,244,243,241,240]},"region_attributes":{"object":"pore"}},{"shape_attributes":{"name":"polygon","all_points_x":[226,226,228,230,231,230,229,228,227,227],"all_points_y":[196,198,200,198,196,195,195,195,195,195]},"region_attributes":{"object":"pore"}}],"file_attributes":{}},"15_1-08.tif_3.png283327":{"filename":"15_1-08.tif_3.png","size":80066,"regions":[{"shape_attributes":{"name":"polygon","all_points_x":[1,3,7,7,3],"all_points_y":[33,35,42,33,28]},"region_attributes":{"object":"pore"}},{"shape_attributes":{"name":"polygon","all_points_x":[55,58,65,70,68,64,62,60],"all_points_y":[9,14,16,6,5,5,7,7]},"region_attributes":{"object":"pore"}},{"shape_attributes":{"name":"polygon","all_points_x":[116,116,116,118,123,122,117],"all_points_y":[29,34,39,42,38,33,29]},"region_attributes":{"object":"pore"}},{"shape_attributes":{"name":"polygon","all_points_x":[187,190,200,199],"all_points_y":[1,5,3,1]},"region_attributes":{"object":"pore"}},{"shape_attributes":{"name":"polygon","all_points_x":[279,283,283,280,276,274,272,276],"all_points_y":[171,176,178,180,181,181,179,175]},"region_attributes":{"object":"pore"}},{"shape_attributes":{"name":"polygon","all_points_x":[370,371,373,371,370,372,372,373,369,364,365,368,367,367,366,367],"all_points_y":[156,160,166,170,177,183,188,191,193,194,184,175,168,165,164,162]},"region_attributes":{"object":"pore"}},{"shape_attributes":{"name":"polygon","all_points_x":[17,29,29,25,21,17,16,16],"all_points_y":[323,318,319,324,330,337,334,329]},"region_attributes":{"object":"pore"}},{"shape_attributes":{"name":"polygon","all_points_x":[337,338,338,337,333,331,329,329,332,332],"all_points_y":[268,275,291,291,289,287,282,277,270,267]},"region_attributes":{"object":"pore"}},{"shape_attributes":{"name":"polygon","all_points_x":[135,133,132,130,129,128,130,131,132,133,135,135,135,137,136,136],"all_points_y":[105,108,109,112,115,115,116,116,114,113,111,110,108,108,106,104]},"region_attributes":{"object":"pore"}},{"shape_attributes":{"name":"polygon","all_points_x":[288,291,298,299,300,300,300,299,298,297,297,296,293,289],"all_points_y":[226,227,229,229,229,228,226,225,224,224,225,226,226,226]},"region_attributes":{"object":"pore"}}],"file_attributes":{}},"15_1-08.tif_4.png278529":{"filename":"15_1-08.tif_4.png","size":78958,"regions":[{"shape_attributes":{"name":"polygon","all_points_x":[84,100,98,95,92,91,87,77],"all_points_y":[54,68,70,72,76,76,77,61]},"region_attributes":{"object":"pore"}},{"shape_attributes":{"name":"polygon","all_points_x":[134,143,141,141,144,138,132,126,121,119,125,135,134,131,129],"all_points_y":[52,56,61,69,77,81,87,90,91,91,85,75,71,65,62]},"region_attributes":{"object":"pore"}},{"shape_attributes":{"name":"polygon","all_points_x":[88,99,95,89],"all_points_y":[86,90,92,96]},"region_attributes":{"object":"pore"}},{"shape_attributes":{"name":"polygon","all_points_x":[25,26,29,31,34,33,29],"all_points_y":[146,142,140,139,141,142,145]},"region_attributes":{"object":"pore"}},{"shape_attributes":{"name":"polygon","all_points_x":[48,53,59,69,76,76,68,60,51,43,43,45],"all_points_y":[235,244,255,264,266,270,269,267,253,247,243,239]},"region_attributes":{"object":"pore"}},{"shape_attributes":{"name":"polygon","all_points_x":[172,184,187,190,188,190,183,183,172,170,161,168],"all_points_y":[340,340,341,346,355,358,365,376,375,369,355,346]},"region_attributes":{"object":"pore"}},{"shape_attributes":{"name":"polygon","all_points_x":[298,302,303,314,325,336,338,339,328,315,312],"all_points_y":[0,7,18,22,12,11,13,7,7,3,1]},"region_attributes":{"object":"pore"}},{"shape_attributes":{"name":"polygon","all_points_x":[327,330,330,326,323,319,323],"all_points_y":[195,203,205,204,202,197,196]},"region_attributes":{"object":"pore"}},{"shape_attributes":{"name":"polygon","all_points_x":[363,366,369,370],"all_points_y":[237,244,239,237]},"region_attributes":{"object":"pore"}},{"shape_attributes":{"name":"polygon","all_points_x":[134,136,138,137,136,135,134],"all_points_y":[159,162,161,159,159,158,158]},"region_attributes":{"object":"pore"}}],"file_attributes":{}},"15_1-08.tif_8.png283699":{"filename":"15_1-08.tif_8.png","size":83216,"regions":[{"shape_attributes":{"name":"polygon","all_points_x":[13,22,26,37,27,25,18],"all_points_y":[14,19,19,0,1,7,13]},"region_attributes":{"object":"pore"}},{"shape_attributes":{"name":"polygon","all_points_x":[1,5,11,7,0],"all_points_y":[349,354,357,362,363]},"region_attributes":{"object":"pore"}},{"shape_attributes":{"name":"polygon","all_points_x":[66,68,73,80,77,75,71,68,66],"all_points_y":[324,330,327,322,321,320,320,321,322]},"region_attributes":{"object":"pore"}},{"shape_attributes":{"name":"polygon","all_points_x":[64,73,73,70,69,69,66,64,61],"all_points_y":[364,372,375,381,383,384,384,374,369]},"region_attributes":{"object":"pore"}},{"shape_attributes":{"name":"polygon","all_points_x":[131,139,146,147,145,136,131,130],"all_points_y":[339,349,353,354,358,359,350,339]},"region_attributes":{"object":"pore"}},{"shape_attributes":{"name":"polygon","all_points_x":[150,150,155,153],"all_points_y":[354,357,360,353]},"region_attributes":{"object":"pore"}},{"shape_attributes":{"name":"polygon","all_points_x":[156,161,162,162,162],"all_points_y":[246,242,242,244,250]},"region_attributes":{"object":"pore"}},{"shape_attributes":{"name":"polygon","all_points_x":[183,194,195,194,191,191,189,186,185,184,183,183],"all_points_y":[40,41,39,26,25,28,30,32,34,35,35,37]},"region_attributes":{"object":"pore"}},{"shape_attributes":{"name":"polygon","all_points_x":[238,242,247,253,253,251,245,242,242],"all_points_y":[229,224,222,227,231,237,242,241,235]},"region_attributes":{"object":"pore"}},{"shape_attributes":{"name":"polygon","all_points_x":[227,238,243,250,248,242,233,231],"all_points_y":[206,207,212,216,217,216,214,214]},"region_attributes":{"object":"pore"}},{"shape_attributes":{"name":"polygon","all_points_x":[283,288,289,289,284,283,276,276,278,279,281],"all_points_y":[1,6,7,8,10,12,14,11,6,3,3]},"region_attributes":{"object":"pore"}},{"shape_attributes":{"name":"polygon","all_points_x":[302,308,313,314,319,323,319,312,308],"all_points_y":[10,8,6,9,12,15,16,17,18]},"region_attributes":{"object":"pore"}},{"shape_attributes":{"name":"polygon","all_points_x":[295,297,297,296,294,293],"all_points_y":[113,114,117,118,118,117]},"region_attributes":{"object":"pore"}},{"shape_attributes":{"name":"polygon","all_points_x":[300,298,304,304,317],"all_points_y":[129,137,141,142,137]},"region_attributes":{"object":"pore"}},{"shape_attributes":{"name":"polygon","all_points_x":[292,295,295,288,287,288,290],"all_points_y":[175,185,191,193,186,181,177]},"region_attributes":{"object":"pore"}},{"shape_attributes":{"name":"polygon","all_points_x":[345,341,354,358,362,357],"all_points_y":[157,166,173,167,164,157]},"region_attributes":{"object":"pore"}},{"shape_attributes":{"name":"polygon","all_points_x":[358,373,373,362,360,358],"all_points_y":[199,215,244,226,213,204]},"region_attributes":{"object":"pore"}},{"shape_attributes":{"name":"polygon","all_points_x":[334,331,330,329,329,334,335,335,335,336,337,337],"all_points_y":[284,289,294,296,298,299,296,294,290,287,283,281]},"region_attributes":{"object":"pore"}},{"shape_attributes":{"name":"polygon","all_points_x":[87,90,93,95,96,98,100,100,98,97,95,93,94,95,94,92,90],"all_points_y":[83,81,78,75,74,74,73,75,76,78,81,81,83,85,87,90,89]},"region_attributes":{"object":"pore"}},{"shape_attributes":{"name":"polygon","all_points_x":[365,363,366,370,374,375,376,376,372,369],"all_points_y":[59,63,66,66,66,66,65,63,62,61]},"region_attributes":{"object":"pore"}},{"shape_attributes":{"name":"polygon","all_points_x":[380,382,383,384,381],"all_points_y":[39,41,42,41,38]},"region_attributes":{"object":"pore"}}],"file_attributes":{}},"15_1-08.tif_9.png282764":{"filename":"15_1-08.tif_9.png","size":84059,"regions":[{"shape_attributes":{"name":"polygon","all_points_x":[51,54,61,67,69,65,68,68,67,65,61,60,58,56],"all_points_y":[42,35,27,24,27,31,36,38,39,40,42,43,45,46]},"region_attributes":{"object":"pore"}},{"shape_attributes":{"name":"polygon","all_points_x":[4,14,16,17,14,11,5,3],"all_points_y":[1,0,4,5,7,8,8,7]},"region_attributes":{"object":"pore"}},{"shape_attributes":{"name":"polygon","all_points_x":[70,70,71,71,69,70,76,74,72,73],"all_points_y":[5,8,10,13,15,18,18,13,9,6]},"region_attributes":{"object":"pore"}},{"shape_attributes":{"name":"polygon","all_points_x":[43,48,48,46,44,42,41],"all_points_y":[171,177,184,183,178,177,176]},"region_attributes":{"object":"pore"}},{"shape_attributes":{"name":"polygon","all_points_x":[6,9,10,14,10,7],"all_points_y":[239,241,244,239,236,234]},"region_attributes":{"object":"pore"}},{"shape_attributes":{"name":"polygon","all_points_x":[95,100,106,112,107,104,101],"all_points_y":[153,159,160,150,149,149,151]},"region_attributes":{"object":"pore"}},{"shape_attributes":{"name":"polygon","all_points_x":[188,189,201,202,199,195,193],"all_points_y":[6,15,9,5,4,4,4]},"region_attributes":{"object":"pore"}},{"shape_attributes":{"name":"polygon","all_points_x":[176,186,190,193,199,202,199,194,192,189,186,181,179,178],"all_points_y":[113,114,107,106,104,103,101,99,97,97,97,100,103,105]},"region_attributes":{"object":"pore"}},{"shape_attributes":{"name":"polygon","all_points_x":[156,157,159,164,163,162,160,158],"all_points_y":[173,179,185,182,179,176,175,173]},"region_attributes":{"object":"pore"}},{"shape_attributes":{"name":"polygon","all_points_x":[176,169,171,178],"all_points_y":[248,260,261,251]},"region_attributes":{"object":"pore"}},{"shape_attributes":{"name":"polygon","all_points_x":[245,255,261,256,248,245,243,243],"all_points_y":[14,10,6,0,0,3,6,7]},"region_attributes":{"object":"pore"}},{"shape_attributes":{"name":"polygon","all_points_x":[260,264,267,266,264,263,262],"all_points_y":[94,100,101,97,94,92,91]},"region_attributes":{"object":"pore"}},{"shape_attributes":{"name":"polygon","all_points_x":[217,223,226,231,240,236,230,227,223,221],"all_points_y":[127,136,141,147,148,141,132,130,128,128]},"region_attributes":{"object":"pore"}},{"shape_attributes":{"name":"polygon","all_points_x":[306,308,311,314,315,314,313,313,311,310,308],"all_points_y":[16,21,26,24,22,18,17,16,15,14,14]},"region_attributes":{"object":"pore"}},{"shape_attributes":{"name":"polygon","all_points_x":[345,356,355,356,346,341],"all_points_y":[2,9,11,15,20,12]},"region_attributes":{"object":"pore"}},{"shape_attributes":{"name":"polygon","all_points_x":[350,352,352,349,347,345,344,344,345,345],"all_points_y":[27,29,31,32,32,32,32,31,30,29]},"region_attributes":{"object":"pore"}},{"shape_attributes":{"name":"polygon","all_points_x":[321,325,322,320,316,313],"all_points_y":[315,321,323,324,324,323]},"region_attributes":{"object":"pore"}},{"shape_attributes":{"name":"polygon","all_points_x":[330,335,341,339,337],"all_points_y":[371,373,374,370,370]},"region_attributes":{"object":"pore"}}],"file_attributes":{}},"15_1-08.tif_10.png278540":{"filename":"15_1-08.tif_10.png","size":78263,"regions":[{"shape_attributes":{"name":"polygon","all_points_x":[157,163,166,176,173,170,162],"all_points_y":[27,32,34,25,21,18,22]},"region_attributes":{"object":"pore"}},{"shape_attributes":{"name":"polygon","all_points_x":[164,170,170,165,162,159,159,161,162],"all_points_y":[89,96,99,106,106,103,98,94,92]},"region_attributes":{"object":"pore"}},{"shape_attributes":{"name":"polygon","all_points_x":[146,149,151,162,165,170,175,179,186,182,178,172,164,160,151],"all_points_y":[184,190,200,202,195,190,189,188,183,179,183,187,189,189,187]},"region_attributes":{"object":"pore"}},{"shape_attributes":{"name":"polygon","all_points_x":[44,50,65,61,57,56,55,54,50,45,41,40,44,42,40,40],"all_points_y":[332,335,340,344,350,359,364,366,368,368,367,364,356,349,340,337]},"region_attributes":{"object":"pore"}},{"shape_attributes":{"name":"polygon","all_points_x":[245,249,249,255,254,253,251,250,248],"all_points_y":[83,90,93,92,90,89,86,84,83]},"region_attributes":{"object":"pore"}},{"shape_attributes":{"name":"polygon","all_points_x":[175,179,186,191,192,191,188,182,177,175,173,174],"all_points_y":[359,360,365,372,374,375,375,374,372,370,368,366]},"region_attributes":{"object":"pore"}},{"shape_attributes":{"name":"polygon","all_points_x":[337,339,345,348,348,346,345,343,340],"all_points_y":[193,188,183,183,186,191,193,194,194]},"region_attributes":{"object":"pore"}},{"shape_attributes":{"name":"polygon","all_points_x":[299,301,316,317,314,310,307,305],"all_points_y":[381,384,384,381,380,379,378,378]},"region_attributes":{"object":"pore"}},{"shape_attributes":{"name":"polygon","all_points_x":[227,227,219,218,217,218,221,222,223,224,223,222,221,223,223,226,227],"all_points_y":[367,370,373,368,368,363,359,358,359,361,363,365,367,369,369,368,368]},"region_attributes":{"object":"pore"}}],"file_attributes":{}},"15_1-09.tif_1.png279136":{"filename":"15_1-09.tif_1.png","size":84380,"regions":[{"shape_attributes":{"name":"polygon","all_points_x":[116,125,126,123,119,112,109,109,112],"all_points_y":[270,273,275,279,283,285,284,282,277]},"region_attributes":{"object":"pore"}},{"shape_attributes":{"name":"polygon","all_points_x":[147,147,151,158,172,172,169,162,154],"all_points_y":[313,316,316,314,314,313,312,310,311]},"region_attributes":{"object":"pore"}},{"shape_attributes":{"name":"polygon","all_points_x":[153,165,174,175,173,170,165,162,158],"all_points_y":[214,218,223,223,221,217,213,211,211]},"region_attributes":{"object":"pore"}},{"shape_attributes":{"name":"polygon","all_points_x":[244,243,238,233,232,231,231,235,232,226,222,220,210,201,188,187,188,191,194,198,200,199,200,208,209,211,210,216,221,223,224,229,233,237],"all_points_y":[169,174,177,181,187,198,205,208,212,219,231,234,236,243,244,242,241,239,237,231,225,218,211,192,189,188,184,178,175,169,167,171,171,170]},"region_attributes":{"object":"pore"}},{"shape_attributes":{"name":"polygon","all_points_x":[175,184,187,185,182,181],"all_points_y":[272,275,270,260,259,259]},"region_attributes":{"object":"pore"}},{"shape_attributes":{"name":"polygon","all_points_x":[256,261,267,270,271,274,277,277,269,262],"all_points_y":[326,330,343,354,369,363,354,344,331,323]},"region_attributes":{"object":"pore"}},{"shape_attributes":{"name":"polygon","all_points_x":[249,255,265,275,280,267,260,258,255,255,252],"all_points_y":[209,216,206,201,196,189,190,190,196,203,207]},"region_attributes":{"object":"pore"}},{"shape_attributes":{"name":"polygon","all_points_x":[295,301,303,301,299,296,294,293],"all_points_y":[206,211,216,217,217,215,212,210]},"region_attributes":{"object":"pore"}},{"shape_attributes":{"name":"polygon","all_points_x":[301,303,312,316,311,306,303,295,291,287,286],"all_points_y":[283,290,298,304,307,309,310,305,301,296,294]},"region_attributes":{"object":"pore"}},{"shape_attributes":{"name":"polygon","all_points_x":[328,327,336,336],"all_points_y":[1,3,6,0]},"region_attributes":{"object":"pore"}},{"shape_attributes":{"name":"polygon","all_points_x":[298,310,325,344,335,314,307,295,285,277],"all_points_y":[98,113,120,124,131,139,130,125,123,108]},"region_attributes":{"object":"pore"}}],"file_attributes":{}},"15_1-09.tif_2.png278940":{"filename":"15_1-09.tif_2.png","size":75685,"regions":[{"shape_attributes":{"name":"polygon","all_points_x":[33,38,40,35,31,20,20],"all_points_y":[18,23,29,34,39,36,31]},"region_attributes":{"object":"pore"}},{"shape_attributes":{"name":"polygon","all_points_x":[79,92,93,93,72,71,71],"all_points_y":[28,32,36,37,38,36,33]},"region_attributes":{"object":"pore"}},{"shape_attributes":{"name":"polygon","all_points_x":[40,42,42,40,38,37,37,37],"all_points_y":[72,74,81,84,82,79,77,76]},"region_attributes":{"object":"pore"}},{"shape_attributes":{"name":"polygon","all_points_x":[44,48,49,52,55,52,49,47,44,44],"all_points_y":[121,130,140,144,148,150,148,145,145,145]},"region_attributes":{"object":"pore"}},{"shape_attributes":{"name":"polygon","all_points_x":[263,262,263,265,269,270,270,267,266],"all_points_y":[35,37,42,46,42,40,37,35,35]},"region_attributes":{"object":"pore"}},{"shape_attributes":{"name":"polygon","all_points_x":[311,313,312,310,310,307,306,308],"all_points_y":[28,34,38,39,40,40,36,31]},"region_attributes":{"object":"pore"}}],"file_attributes":{}},"15_1-09.tif_3.png279788":{"filename":"15_1-09.tif_3.png","size":76524,"regions":[{"shape_attributes":{"name":"polygon","all_points_x":[226,224,218,221,226,230,235,238,242,246,247,243,242],"all_points_y":[1,6,12,15,17,12,8,7,8,9,8,4,1]},"region_attributes":{"object":"pore"}},{"shape_attributes":{"name":"polygon","all_points_x":[13,19,18,14,11],"all_points_y":[104,111,115,117,110]},"region_attributes":{"object":"pore"}},{"shape_attributes":{"name":"polygon","all_points_x":[143,144,152,153,151,144,139,134,133,134,135,138,140,141],"all_points_y":[304,288,274,273,271,270,271,275,279,284,287,289,294,299]},"region_attributes":{"object":"pore"}},{"shape_attributes":{"name":"polygon","all_points_x":[8,6,5,6,8,11,14,19,21,19,17,12],"all_points_y":[25,27,29,33,36,40,40,35,32,25,23,22]},"region_attributes":{"object":"pore"}}],"file_attributes":{}},"15_1-09.tif_4.png282499":{"filename":"15_1-09.tif_4.png","size":79326,"regions":[{"shape_attributes":{"name":"polygon","all_points_x":[28,36,33,30,25,24,25,26],"all_points_y":[288,288,296,295,296,295,291,290]},"region_attributes":{"object":"pore"}},{"shape_attributes":{"name":"polygon","all_points_x":[140,144,151,151,150,144,136,136,133,134,135,136],"all_points_y":[321,324,332,336,337,336,335,333,330,326,324,323]},"region_attributes":{"object":"pore"}},{"shape_attributes":{"name":"polygon","all_points_x":[275,281,282,281,278,276,273,267,266,266,266,267],"all_points_y":[280,282,290,296,299,301,303,297,294,292,289,287]},"region_attributes":{"object":"pore"}},{"shape_attributes":{"name":"polygon","all_points_x":[367,368,371,372,373,374,375,375,373,372,370],"all_points_y":[198,200,201,201,199,196,194,193,195,197,198]},"region_attributes":{"object":"pore"}},{"shape_attributes":{"name":"polygon","all_points_x":[72,70,68,64,60,55,53,55,57,59,62,70,72,77,77,76],"all_points_y":[258,263,267,272,276,280,281,282,283,283,280,270,267,257,256,256]},"region_attributes":{"object":"pore"}},{"shape_attributes":{"name":"polygon","all_points_x":[202,204,205,206,206,206,205,205,206,206,205,204,203,202],"all_points_y":[43,43,42,42,41,40,40,39,39,38,38,39,39,41]},"region_attributes":{"object":"pore"}},{"shape_attributes":{"name":"polygon","all_points_x":[33,33,31,30,27,29,30,33,34,35,35,36,36],"all_points_y":[89,91,92,93,93,94,94,94,94,93,93,93,92]},"region_attributes":{"object":"pore"}},{"shape_attributes":{"name":"polygon","all_points_x":[376,376,376,377,380,380,379,378,379,378],"all_points_y":[204,207,209,211,213,209,209,207,206,206]},"region_attributes":{"object":"pore"}}],"file_attributes":{}},"15_1-09.tif_5.png279649":{"filename":"15_1-09.tif_5.png","size":83093,"regions":[{"shape_attributes":{"name":"polygon","all_points_x":[93,94,105,113,99,94],"all_points_y":[34,39,45,34,33,33]},"region_attributes":{"object":"pore"}},{"shape_attributes":{"name":"polygon","all_points_x":[11,15,18,17,15,14,12,11],"all_points_y":[26,26,30,32,31,31,29,27]},"region_attributes":{"object":"pore"}},{"shape_attributes":{"name":"polygon","all_points_x":[175,176,175,174,184,188,193,189,185,180,178],"all_points_y":[30,33,34,35,39,32,26,26,26,27,27]},"region_attributes":{"object":"pore"}},{"shape_attributes":{"name":"polygon","all_points_x":[2,0,1,4,5,4],"all_points_y":[344,349,359,356,346,344]},"region_attributes":{"object":"pore"}},{"shape_attributes":{"name":"polygon","all_points_x":[41,46,48,54,56,59,58,53,48,42],"all_points_y":[337,332,327,329,330,334,335,335,335,338]},"region_attributes":{"object":"pore"}},{"shape_attributes":{"name":"polygon","all_points_x":[30,31,33,39,40,39,35,32,30,30,29,28,25,25,26,24,24,25,27],"all_points_y":[317,325,331,338,338,340,342,344,345,346,342,336,331,327,323,319,318,317,316]},"region_attributes":{"object":"pore"}},{"shape_attributes":{"name":"polygon","all_points_x":[138,150,154,153,149,141,132,125,133],"all_points_y":[239,239,241,245,248,254,259,261,254]},"region_attributes":{"object":"pore"}},{"shape_attributes":{"name":"polygon","all_points_x":[198,198,201,206,204,201,197,193,192,195],"all_points_y":[276,284,291,301,303,305,307,297,287,276]},"region_attributes":{"object":"pore"}},{"shape_attributes":{"name":"polygon","all_points_x":[237,238,241,240,240,251,255,261,257,250,248],"all_points_y":[222,235,242,254,254,255,244,238,227,227,227]},"region_attributes":{"object":"pore"}},{"shape_attributes":{"name":"polygon","all_points_x":[295,320,320,325,315,313,308,302],"all_points_y":[17,20,11,1,0,7,11,13]},"region_attributes":{"object":"pore"}},{"shape_attributes":{"name":"polygon","all_points_x":[300,306,308,313,312,297,297,298],"all_points_y":[135,141,151,165,166,150,145,137]},"region_attributes":{"object":"pore"}},{"shape_attributes":{"name":"polygon","all_points_x":[319,324,330,329,320,314,309,312],"all_points_y":[227,231,241,242,243,244,238,233]},"region_attributes":{"object":"pore"}},{"shape_attributes":{"name":"polygon","all_points_x":[362,375,380,383,383,383,364],"all_points_y":[256,242,246,252,258,282,268]},"region_attributes":{"object":"pore"}},{"shape_attributes":{"name":"polygon","all_points_x":[330,328,333,336,336],"all_points_y":[373,374,379,379,374]},"region_attributes":{"object":"pore"}}],"file_attributes":{}},"15_1-09.tif_6.png279544":{"filename":"15_1-09.tif_6.png","size":78184,"regions":[{"shape_attributes":{"name":"polygon","all_points_x":[47,64,76,77,65,60],"all_points_y":[96,104,114,117,121,109]},"region_attributes":{"object":"pore"}},{"shape_attributes":{"name":"polygon","all_points_x":[23,20,10,12,12],"all_points_y":[144,170,162,154,148]},"region_attributes":{"object":"pore"}},{"shape_attributes":{"name":"polygon","all_points_x":[17,20,24],"all_points_y":[298,304,293]},"region_attributes":{"object":"pore"}},{"shape_attributes":{"name":"polygon","all_points_x":[106,108,119,122,124,123,121,116,113,108],"all_points_y":[289,294,301,298,291,290,288,286,285,286]},"region_attributes":{"object":"pore"}},{"shape_attributes":{"name":"polygon","all_points_x":[131,130,132,134,147,150,153,152,150],"all_points_y":[280,287,296,303,301,293,283,273,270]},"region_attributes":{"object":"pore"}},{"shape_attributes":{"name":"polygon","all_points_x":[328,331,341,348,349,346,344,341,336],"all_points_y":[162,160,162,165,168,170,172,172,170]},"region_attributes":{"object":"pore"}},{"shape_attributes":{"name":"polygon","all_points_x":[237,246,248,248,242,234,228,232,231,231,232,232],"all_points_y":[282,288,296,303,305,310,305,299,290,285,282,281]},"region_attributes":{"object":"pore"}},{"shape_attributes":{"name":"polygon","all_points_x":[155,158,162,163,160,157],"all_points_y":[378,381,384,381,377,377]},"region_attributes":{"object":"pore"}},{"shape_attributes":{"name":"polygon","all_points_x":[320,322,333,337,332,327],"all_points_y":[381,383,383,377,377,378]},"region_attributes":{"object":"pore"}}],"file_attributes":{}},"15_1-09.tif_7.png283183":{"filename":"15_1-09.tif_7.png","size":83795,"regions":[{"shape_attributes":{"name":"polygon","all_points_x":[151,158,148],"all_points_y":[94,107,100]},"region_attributes":{"object":"pore"}},{"shape_attributes":{"name":"polygon","all_points_x":[229,228,229,240,243,248,242,239],"all_points_y":[21,32,36,43,45,41,36,26]},"region_attributes":{"object":"pore"}},{"shape_attributes":{"name":"polygon","all_points_x":[174,184,193,204,213,211,198,172,176,167],"all_points_y":[166,174,178,178,182,190,191,185,176,173]},"region_attributes":{"object":"pore"}},{"shape_attributes":{"name":"polygon","all_points_x":[21,28,35,39,38,35,30],"all_points_y":[284,296,302,298,292,283,280]},"region_attributes":{"object":"pore"}},{"shape_attributes":{"name":"polygon","all_points_x":[138,138,136,134,137,137,138,144,152,156,163,170,161],"all_points_y":[302,308,314,318,323,329,337,339,337,336,327,316,311]},"region_attributes":{"object":"pore"}},{"shape_attributes":{"name":"polygon","all_points_x":[186,184,184,187,192,195,208,210,211,210,202,194],"all_points_y":[263,265,269,274,278,282,287,287,285,280,277,272]},"region_attributes":{"object":"pore"}},{"shape_attributes":{"name":"polygon","all_points_x":[326,323,322,322,326,329,332,332],"all_points_y":[338,341,343,347,346,346,344,340]},"region_attributes":{"object":"pore"}},{"shape_attributes":{"name":"polygon","all_points_x":[351,356,367,369,370,373,373,372,372,371,369,370,370,368,367,366,366,367,368,365,365,365,364,364,360,361,361,358,357,355,355,353],"all_points_y":[331,328,316,309,307,307,307,309,309,311,314,315,317,318,319,320,321,322,323,323,322,323,324,325,326,326,328,329,331,332,334,333]},"region_attributes":{"object":"pore"}}],"file_attributes":{}},"15_1-09.tif_9.png282974":{"filename":"15_1-09.tif_9.png","size":81166,"regions":[{"shape_attributes":{"name":"polygon","all_points_x":[63,67,72,68,60,52,54],"all_points_y":[1,10,16,20,14,8,1]},"region_attributes":{"object":"pore"}},{"shape_attributes":{"name":"polygon","all_points_x":[0,12,23,28,38,36,18,1],"all_points_y":[142,152,154,154,157,166,165,161]},"region_attributes":{"object":"pore"}},{"shape_attributes":{"name":"polygon","all_points_x":[11,21,30,34,35,36,28,20,9,9],"all_points_y":[237,249,254,255,259,263,260,258,247,240]},"region_attributes":{"object":"pore"}},{"shape_attributes":{"name":"polygon","all_points_x":[146,147,151,158,156],"all_points_y":[321,318,313,314,321]},"region_attributes":{"object":"pore"}},{"shape_attributes":{"name":"polygon","all_points_x":[263,273,273,270,264,261,257,255,255,256,257],"all_points_y":[347,357,362,363,362,360,358,356,355,352,351]},"region_attributes":{"object":"pore"}},{"shape_attributes":{"name":"polygon","all_points_x":[193,193,191,188,184,176,178,180,185,191,193,196,196,198],"all_points_y":[284,287,290,295,300,305,309,309,303,298,293,290,288,282]},"region_attributes":{"object":"pore"}},{"shape_attributes":{"name":"polygon","all_points_x":[327,324,324,324,327,327,328,328,327,328],"all_points_y":[64,66,68,69,68,68,67,66,65,64]},"region_attributes":{"object":"pore"}}],"file_attributes":{}},"15_1-09.tif_10.png280499":{"filename":"15_1-09.tif_10.png","size":85434,"regions":[{"shape_attributes":{"name":"polygon","all_points_x":[134,132,127,122,128,137,148,151,148],"all_points_y":[78,89,97,100,100,95,88,82,80]},"region_attributes":{"object":"pore"}},{"shape_attributes":{"name":"polygon","all_points_x":[50,56,51,41,38,45,48],"all_points_y":[165,175,176,177,177,170,168]},"region_attributes":{"object":"pore"}},{"shape_attributes":{"name":"polygon","all_points_x":[26,27,32,37,34,29,26,25,24,22,22,22],"all_points_y":[157,166,172,178,181,184,188,180,173,165,158,157]},"region_attributes":{"object":"pore"}},{"shape_attributes":{"name":"polygon","all_points_x":[34,37,43,47,52,54,50,48,44,40,39],"all_points_y":[324,331,343,348,350,346,338,329,327,324,323]},"region_attributes":{"object":"pore"}},{"shape_attributes":{"name":"polygon","all_points_x":[203,198,193,190,191,192,194,193,196,197],"all_points_y":[141,144,147,135,124,116,115,120,128,130]},"region_attributes":{"object":"pore"}},{"shape_attributes":{"name":"polygon","all_points_x":[234,235,238,238,237,248,250,256,259,254,249,244,240],"all_points_y":[62,75,80,89,95,94,86,80,78,67,66,65,64]},"region_attributes":{"object":"pore"}},{"shape_attributes":{"name":"polygon","all_points_x":[304,310,308],"all_points_y":[0,6,0]},"region_attributes":{"object":"pore"}},{"shape_attributes":{"name":"polygon","all_points_x":[315,310,305,313,326,323,317],"all_points_y":[66,72,78,84,82,73,67]},"region_attributes":{"object":"pore"}},{"shape_attributes":{"name":"polygon","all_points_x":[308,308,310,319,324,338,330,330,338,340,341,340,343,344,333,330,326,318,314,313],"all_points_y":[344,358,370,376,383,383,375,366,367,367,365,359,353,348,343,340,339,339,339,339]},"region_attributes":{"object":"pore"}},{"shape_attributes":{"name":"polygon","all_points_x":[358,361,383,383,380,380,376,372],"all_points_y":[96,109,124,100,98,92,86,82]},"region_attributes":{"object":"pore"}},{"shape_attributes":{"name":"polygon","all_points_x":[364,363,361,366,376,378,380,379,379,379,378,375],"all_points_y":[322,329,334,341,347,346,343,337,331,328,327,323]},"region_attributes":{"object":"pore"}},{"shape_attributes":{"name":"polygon","all_points_x":[345,352,360,368,377,383,383,376,373,370,368,364,359,355,350,345],"all_points_y":[370,367,365,364,365,368,365,362,359,356,354,352,352,358,361,367]},"region_attributes":{"object":"pore"}}],"file_attributes":{}},"15_1-10.tif_1.png281717":{"filename":"15_1-10.tif_1.png","size":85138,"regions":[{"shape_attributes":{"name":"polygon","all_points_x":[13,7,8,4,1,0,0,4],"all_points_y":[211,199,195,191,192,195,200,202]},"region_attributes":{"object":"pore"}},{"shape_attributes":{"name":"polygon","all_points_x":[11,14,23,23,21,19,18,14],"all_points_y":[145,150,148,145,144,143,143,143]},"region_attributes":{"object":"pore"}},{"shape_attributes":{"name":"polygon","all_points_x":[23,8,15,22],"all_points_y":[270,272,267,263]},"region_attributes":{"object":"pore"}},{"shape_attributes":{"name":"polygon","all_points_x":[57,56,55,60,62,65,64,60],"all_points_y":[286,295,300,300,292,286,285,286]},"region_attributes":{"object":"pore"}},{"shape_attributes":{"name":"polygon","all_points_x":[133,134,137,139,139,138],"all_points_y":[15,19,21,22,17,16]},"region_attributes":{"object":"pore"}},{"shape_attributes":{"name":"polygon","all_points_x":[135,140,136,132,130,129,129,131,132],"all_points_y":[38,46,52,52,51,50,47,43,40]},"region_attributes":{"object":"pore"}},{"shape_attributes":{"name":"polygon","all_points_x":[147,153,149,142,138,141],"all_points_y":[211,223,223,220,216,213]},"region_attributes":{"object":"pore"}},{"shape_attributes":{"name":"polygon","all_points_x":[160,164,168,177,173,170],"all_points_y":[258,267,267,259,258,256]},"region_attributes":{"object":"pore"}},{"shape_attributes":{"name":"polygon","all_points_x":[206,201,212,227,252,248,240,230,225,220,215],"all_points_y":[305,318,336,339,322,308,305,303,304,308,309]},"region_attributes":{"object":"pore"}},{"shape_attributes":{"name":"polygon","all_points_x":[195,208,222,229,228,226,222,212,202,200],"all_points_y":[256,250,246,234,232,233,237,243,248,249]},"region_attributes":{"object":"pore"}},{"shape_attributes":{"name":"polygon","all_points_x":[241,241,240,238,236,235,236,238],"all_points_y":[263,267,267,268,266,265,264,263]},"region_attributes":{"object":"pore"}},{"shape_attributes":{"name":"polygon","all_points_x":[273,272,272,268,263,261,260,261,262,263,265,267],"all_points_y":[155,164,175,186,188,188,188,180,174,170,161,156]},"region_attributes":{"object":"pore"}},{"shape_attributes":{"name":"polygon","all_points_x":[277,278,281,283,278,272,271,274,274,276],"all_points_y":[160,169,177,184,184,184,178,170,164,160]},"region_attributes":{"object":"pore"}},{"shape_attributes":{"name":"polygon","all_points_x":[301,321,344,356,359,356,349,344,334,320,315,309,302],"all_points_y":[118,113,112,116,116,112,107,106,104,103,103,106,108]},"region_attributes":{"object":"pore"}},{"shape_attributes":{"name":"polygon","all_points_x":[288,286,284,282,282],"all_points_y":[98,108,114,106,104]},"region_attributes":{"object":"pore"}},{"shape_attributes":{"name":"polygon","all_points_x":[366,373,381,384,378,376,372,370,365,362,363],"all_points_y":[88,78,71,66,63,63,63,65,68,74,80]},"region_attributes":{"object":"pore"}},{"shape_attributes":{"name":"polygon","all_points_x":[360,366,367,367,365,363,360],"all_points_y":[118,120,123,127,128,123,118]},"region_attributes":{"object":"pore"}},{"shape_attributes":{"name":"polygon","all_points_x":[352,360,366,375,373,364,354,345,344],"all_points_y":[178,187,189,192,196,196,198,186,180]},"region_attributes":{"object":"pore"}}],"file_attributes":{}},"15_1-10.tif_3.png280861":{"filename":"15_1-10.tif_3.png","size":84417,"regions":[{"shape_attributes":{"name":"polygon","all_points_x":[37,44,43,49,53,54,53,53,57,56,47,40,35,36],"all_points_y":[104,101,93,94,104,109,114,122,131,132,126,124,123,113]},"region_attributes":{"object":"pore"}},{"shape_attributes":{"name":"polygon","all_points_x":[91,98,96,95,93,92,92,90,88],"all_points_y":[329,335,340,348,348,342,335,331,330]},"region_attributes":{"object":"pore"}},{"shape_attributes":{"name":"polygon","all_points_x":[80,96,113,127,129,137,146,163,160,158,159,160,145,120,107,104,93,89,88],"all_points_y":[116,118,112,101,88,85,81,86,98,116,125,126,127,134,142,141,136,132,126]},"region_attributes":{"object":"pore"}},{"shape_attributes":{"name":"polygon","all_points_x":[170,184,192,188,188,189,185,180,177,171,170],"all_points_y":[141,149,155,163,172,180,181,183,164,153,148]},"region_attributes":{"object":"pore"}},{"shape_attributes":{"name":"polygon","all_points_x":[218,219,222,221],"all_points_y":[89,94,92,88]},"region_attributes":{"object":"pore"}},{"shape_attributes":{"name":"polygon","all_points_x":[260,263,267,272,276,272,268],"all_points_y":[2,14,25,18,11,3,0]},"region_attributes":{"object":"pore"}},{"shape_attributes":{"name":"polygon","all_points_x":[356,359,362,363,362,362],"all_points_y":[164,170,175,169,164,164]},"region_attributes":{"object":"pore"}},{"shape_attributes":{"name":"polygon","all_points_x":[139,150,163,165,164,159,149,145,138,136],"all_points_y":[143,140,145,146,139,133,131,132,136,145]},"region_attributes":{"object":"pore"}},{"shape_attributes":{"name":"polygon","all_points_x":[379,377,379,384,383],"all_points_y":[57,61,62,69,62]},"region_attributes":{"object":"pore"}},{"shape_attributes":{"name":"polygon","all_points_x":[211,214,214,214,216,217,218,217,217],"all_points_y":[277,279,280,281,283,283,280,278,276]},"region_attributes":{"object":"pore"}},{"shape_attributes":{"name":"polygon","all_points_x":[132,140,153,158,159,161,163,163,161,158,157,154,154,152,149,138,134,132],"all_points_y":[273,271,271,271,276,279,284,286,286,284,282,280,277,275,275,277,277,276]},"region_attributes":{"object":"pore"}}],"file_attributes":{}},"15_1-10.tif_4.png278519":{"filename":"15_1-10.tif_4.png","size":83808,"regions":[{"shape_attributes":{"name":"polygon","all_points_x":[85,94,105,106,106,102,92,86,78,79],"all_points_y":[1,9,15,15,17,20,20,21,4,3]},"region_attributes":{"object":"pore"}},{"shape_attributes":{"name":"polygon","all_points_x":[14,14,16,14,9,6,5,4,5],"all_points_y":[0,4,8,8,7,7,4,1,0]},"region_attributes":{"object":"pore"}},{"shape_attributes":{"name":"polygon","all_points_x":[128,132,134,135,135,136,136,134],"all_points_y":[82,92,84,83,83,80,78,77]},"region_attributes":{"object":"pore"}},{"shape_attributes":{"name":"polygon","all_points_x":[0,7,0],"all_points_y":[212,216,220]},"region_attributes":{"object":"pore"}},{"shape_attributes":{"name":"polygon","all_points_x":[73,62,68,72,82,89,92,88,78],"all_points_y":[325,344,349,355,354,355,328,326,325]},"region_attributes":{"object":"pore"}},{"shape_attributes":{"name":"polygon","all_points_x":[154,153,153,154,165,173,169,172,166,163,162,159,158],"all_points_y":[228,237,244,248,252,255,240,233,226,219,219,224,227]},"region_attributes":{"object":"pore"}},{"shape_attributes":{"name":"polygon","all_points_x":[196,202,204,206,214,225,243,266,279,276,277,280,272,262,252,246,244,245,240,232,227,218],"all_points_y":[240,246,254,258,262,266,257,251,250,238,219,210,207,207,210,212,215,221,229,236,238,240]},"region_attributes":{"object":"pore"}},{"shape_attributes":{"name":"polygon","all_points_x":[287,288,288,292,295,296,298,302,306,306,304,305,308,308],"all_points_y":[265,273,277,284,295,308,307,304,305,302,292,287,280,278]},"region_attributes":{"object":"pore"}},{"shape_attributes":{"name":"polygon","all_points_x":[332,336,339,337,336],"all_points_y":[213,218,218,210,212]},"region_attributes":{"object":"pore"}},{"shape_attributes":{"name":"polygon","all_points_x":[376,371,366,365,361,362,367],"all_points_y":[26,40,51,50,33,25,20]},"region_attributes":{"object":"pore"}},{"shape_attributes":{"name":"polygon","all_points_x":[358,359,366,368,370,370,373,376,382,383,383,376,371,367],"all_points_y":[94,100,102,102,96,94,96,97,91,90,77,85,89,92]},"region_attributes":{"object":"pore"}},{"shape_attributes":{"name":"polygon","all_points_x":[379,384,383,380,378],"all_points_y":[126,124,144,140,131]},"region_attributes":{"object":"pore"}}],"file_attributes":{}},"15_1-10.tif_7.png283287":{"filename":"15_1-10.tif_7.png","size":83477,"regions":[{"shape_attributes":{"name":"polygon","all_points_x":[27,32,36,39,38,36,33,32,30,28,26,26],"all_points_y":[174,176,177,181,182,183,184,184,182,181,178,177]},"region_attributes":{"object":"pore"}},{"shape_attributes":{"name":"polygon","all_points_x":[64,71,74,76,79,79,76,73,71,68,66,65],"all_points_y":[278,282,285,285,283,282,280,280,279,278,278,278]},"region_attributes":{"object":"pore"}},{"shape_attributes":{"name":"polygon","all_points_x":[166,164,166,173,176,178],"all_points_y":[0,9,12,6,9,1]},"region_attributes":{"object":"pore"}},{"shape_attributes":{"name":"polygon","all_points_x":[268,283,283,284,281,277,274],"all_points_y":[36,36,32,29,29,30,34]},"region_attributes":{"object":"pore"}},{"shape_attributes":{"name":"polygon","all_points_x":[259,264,263,257,249,244,242,241,242,245,245,249,252,258],"all_points_y":[138,156,159,160,157,151,141,135,131,128,128,133,136,138]},"region_attributes":{"object":"pore"}},{"shape_attributes":{"name":"polygon","all_points_x":[262,269,275,287,287,284,278,275,271,264,263],"all_points_y":[184,178,170,167,180,186,196,205,202,200,198]},"region_attributes":{"object":"pore"}},{"shape_attributes":{"name":"polygon","all_points_x":[281,289,296,297,296,292,286,283,278,278,278],"all_points_y":[248,254,258,263,265,260,256,256,253,251,250]},"region_attributes":{"object":"pore"}},{"shape_attributes":{"name":"polygon","all_points_x":[316,315,313,319,321,322,323,322],"all_points_y":[54,59,66,66,60,54,52,51]},"region_attributes":{"object":"pore"}},{"shape_attributes":{"name":"polygon","all_points_x":[346,343,342,344,349,354],"all_points_y":[147,156,160,163,168,151]},"region_attributes":{"object":"pore"}}],"file_attributes":{}},"15_1-10.tif_8.png279215":{"filename":"15_1-10.tif_8.png","size":82021,"regions":[{"shape_attributes":{"name":"polygon","all_points_x":[0,11,6,4,4,1],"all_points_y":[94,100,109,122,135,136]},"region_attributes":{"object":"pore"}},{"shape_attributes":{"name":"polygon","all_points_x":[2,20,40,48,49,44,38,20,8,2],"all_points_y":[294,292,292,294,292,288,285,282,284,287]},"region_attributes":{"object":"pore"}},{"shape_attributes":{"name":"polygon","all_points_x":[55,57,59,64,70,75,75,72,69,64,61,58,58],"all_points_y":[258,266,266,257,252,250,245,243,242,242,244,247,251]},"region_attributes":{"object":"pore"}},{"shape_attributes":{"name":"polygon","all_points_x":[52,54,59,60,60,59,56],"all_points_y":[297,301,306,306,302,299,298]},"region_attributes":{"object":"pore"}},{"shape_attributes":{"name":"polygon","all_points_x":[37,39,46,46,46,59,66,68,61,52,47,46],"all_points_y":[360,367,375,376,376,374,374,372,370,363,359,358]},"region_attributes":{"object":"pore"}},{"shape_attributes":{"name":"polygon","all_points_x":[340,351,363,371,376,381,382,383,350],"all_points_y":[8,8,12,18,15,9,9,1,0]},"region_attributes":{"object":"pore"}},{"shape_attributes":{"name":"polygon","all_points_x":[294,300,299,293,288,284,283,287],"all_points_y":[330,343,346,345,343,343,337,333]},"region_attributes":{"object":"pore"}},{"shape_attributes":{"name":"polygon","all_points_x":[325,322,337,328],"all_points_y":[376,382,383,376]},"region_attributes":{"object":"pore"}},{"shape_attributes":{"name":"polygon","all_points_x":[332,338,334,329,327,328],"all_points_y":[262,268,273,273,269,266]},"region_attributes":{"object":"pore"}},{"shape_attributes":{"name":"polygon","all_points_x":[369,369,381,383,383],"all_points_y":[162,171,174,165,153]},"region_attributes":{"object":"pore"}}],"file_attributes":{}},"15_1-10.tif_9.png283373":{"filename":"15_1-10.tif_9.png","size":83278,"regions":[{"shape_attributes":{"name":"polygon","all_points_x":[142,148,153,157,160,160,157],"all_points_y":[119,125,132,131,119,116,116]},"region_attributes":{"object":"pore"}},{"shape_attributes":{"name":"polygon","all_points_x":[46,46,42,44,44,42,40,37,36,36,38,40,42],"all_points_y":[229,221,211,205,199,198,197,200,203,207,210,216,223]},"region_attributes":{"object":"pore"}},{"shape_attributes":{"name":"polygon","all_points_x":[76,80,79,75,74],"all_points_y":[350,355,357,355,352]},"region_attributes":{"object":"pore"}},{"shape_attributes":{"name":"polygon","all_points_x":[103,107,109,112,111,110,108,105],"all_points_y":[277,272,271,278,284,286,281,278]},"region_attributes":{"object":"pore"}},{"shape_attributes":{"name":"polygon","all_points_x":[114,119,118,116,113,112],"all_points_y":[306,309,312,315,313,308]},"region_attributes":{"object":"pore"}},{"shape_attributes":{"name":"polygon","all_points_x":[136,135,133,134,137,141,143,144,140,140],"all_points_y":[298,303,312,314,314,312,307,305,300,296]},"region_attributes":{"object":"pore"}},{"shape_attributes":{"name":"polygon","all_points_x":[171,177,180,179,176,172],"all_points_y":[273,276,283,284,283,280]},"region_attributes":{"object":"pore"}},{"shape_attributes":{"name":"polygon","all_points_x":[224,229,238,244,240,234,234,227],"all_points_y":[280,285,286,276,274,272,272,273]},"region_attributes":{"object":"pore"}},{"shape_attributes":{"name":"polygon","all_points_x":[224,222,219,218,222,226,228],"all_points_y":[324,332,340,343,342,340,325]},"region_attributes":{"object":"pore"}},{"shape_attributes":{"name":"polygon","all_points_x":[277,286,296,305,309,304,303,304,307,311,317,316,314,309,305,306,304,300,297,297,292,277],"all_points_y":[331,326,317,306,311,326,327,328,334,343,353,356,357,356,353,350,347,347,346,337,336,333]},"region_attributes":{"object":"pore"}},{"shape_attributes":{"name":"polygon","all_points_x":[329,331,334],"all_points_y":[358,360,357]},"region_attributes":{"object":"pore"}},{"shape_attributes":{"name":"polygon","all_points_x":[292,300,306,307,300,300],"all_points_y":[81,83,86,80,80,80]},"region_attributes":{"object":"pore"}}],"file_attributes":{}},"15_1-10.tif_10.png283692":{"filename":"15_1-10.tif_10.png","size":85348,"regions":[{"shape_attributes":{"name":"polygon","all_points_x":[22,28,35,32,29,27,24,23,22],"all_points_y":[96,97,102,104,106,106,102,100,100]},"region_attributes":{"object":"pore"}},{"shape_attributes":{"name":"polygon","all_points_x":[58,66,70,75,66,64],"all_points_y":[199,204,207,202,199,199]},"region_attributes":{"object":"pore"}},{"shape_attributes":{"name":"polygon","all_points_x":[72,83,90,95,92,80,63,60,59],"all_points_y":[328,339,344,354,362,356,354,344,340]},"region_attributes":{"object":"pore"}},{"shape_attributes":{"name":"polygon","all_points_x":[256,267,271,281,282,280,274,268,257,259],"all_points_y":[105,96,91,87,95,104,118,125,119,114]},"region_attributes":{"object":"pore"}},{"shape_attributes":{"name":"polygon","all_points_x":[277,285,292,292,287,282,275,273,273,274],"all_points_y":[170,176,180,184,183,176,174,173,171,170]},"region_attributes":{"object":"pore"}},{"shape_attributes":{"name":"polygon","all_points_x":[341,338,338,347,348],"all_points_y":[68,79,84,90,70]},"region_attributes":{"object":"pore"}}],"file_attributes":{}},"15_1-11.tif_1.png282509":{"filename":"15_1-11.tif_1.png","size":83234,"regions":[{"shape_attributes":{"name":"polygon","all_points_x":[2,23,36,35,30,28,25,22,20],"all_points_y":[96,95,90,87,86,86,88,91,92]},"region_attributes":{"object":"pore"}},{"shape_attributes":{"name":"polygon","all_points_x":[48,53,54,56,56,55,54],"all_points_y":[365,373,372,369,365,364,363]},"region_attributes":{"object":"pore"}},{"shape_attributes":{"name":"polygon","all_points_x":[124,128,149,143,140,135,131],"all_points_y":[198,218,216,204,199,201,200]},"region_attributes":{"object":"pore"}},{"shape_attributes":{"name":"polygon","all_points_x":[205,196,188,187,196,201,207,214,221,226,226,220,218],"all_points_y":[83,99,114,116,114,106,104,108,112,118,110,101,96]},"region_attributes":{"object":"pore"}},{"shape_attributes":{"name":"polygon","all_points_x":[227,226,231],"all_points_y":[120,126,124]},"region_attributes":{"object":"pore"}},{"shape_attributes":{"name":"polygon","all_points_x":[218,222,216,216,214,210,208,202,209],"all_points_y":[138,151,159,168,174,179,181,176,158]},"region_attributes":{"object":"pore"}},{"shape_attributes":{"name":"polygon","all_points_x":[290,290,295,301,304,305,306,306],"all_points_y":[0,8,16,13,8,4,2,1]},"region_attributes":{"object":"pore"}},{"shape_attributes":{"name":"polygon","all_points_x":[295,298,298,295,292,288,286,285,286],"all_points_y":[60,62,65,67,71,73,72,70,67]},"region_attributes":{"object":"pore"}},{"shape_attributes":{"name":"polygon","all_points_x":[370,369,367,383,383,376],"all_points_y":[104,113,119,130,115,104]},"region_attributes":{"object":"pore"}},{"shape_attributes":{"name":"polygon","all_points_x":[343,342,342,344,355,366,383,383],"all_points_y":[186,191,215,218,220,225,234,229]},"region_attributes":{"object":"pore"}}],"file_attributes":{}},"15_1-11.tif_3.png281163":{"filename":"15_1-11.tif_3.png","size":82308,"regions":[{"shape_attributes":{"name":"polygon","all_points_x":[66,68,68,75,80,83,94,96,99,101,102,106,103,100,73],"all_points_y":[10,23,36,33,40,40,34,13,9,10,12,4,2,0,1]},"region_attributes":{"object":"pore"}},{"shape_attributes":{"name":"polygon","all_points_x":[109,108,112,116,121,120],"all_points_y":[103,106,111,110,107,103]},"region_attributes":{"object":"pore"}},{"shape_attributes":{"name":"polygon","all_points_x":[22,25,28,27,20,17,17],"all_points_y":[274,284,291,291,287,283,278]},"region_attributes":{"object":"pore"}},{"shape_attributes":{"name":"polygon","all_points_x":[200,196,199,204],"all_points_y":[21,27,29,28]},"region_attributes":{"object":"pore"}},{"shape_attributes":{"name":"polygon","all_points_x":[232,234,243,252,259,255,246,238,233,232],"all_points_y":[86,86,88,92,96,104,100,96,90,88]},"region_attributes":{"object":"pore"}},{"shape_attributes":{"name":"polygon","all_points_x":[265,265,266,273,276,276,270],"all_points_y":[153,159,164,163,162,158,153]},"region_attributes":{"object":"pore"}},{"shape_attributes":{"name":"polygon","all_points_x":[289,300,304,319,319,314,312,311,308,306,303,300,297,294,292],"all_points_y":[334,332,322,304,306,314,323,327,328,332,337,341,344,344,341]},"region_attributes":{"object":"pore"}},{"shape_attributes":{"name":"polygon","all_points_x":[359,364,366,372,374,368,364,362],"all_points_y":[108,121,121,115,111,101,103,104]},"region_attributes":{"object":"pore"}}],"file_attributes":{}},"15_1-11.tif_5.png281347":{"filename":"15_1-11.tif_5.png","size":81283,"regions":[{"shape_attributes":{"name":"polygon","all_points_x":[100,111,112,117,130,132,122],"all_points_y":[0,17,19,20,18,8,0]},"region_attributes":{"object":"pore"}},{"shape_attributes":{"name":"polygon","all_points_x":[13,11,15,25,32,31],"all_points_y":[216,224,231,225,217,209]},"region_attributes":{"object":"pore"}},{"shape_attributes":{"name":"polygon","all_points_x":[17,28,40,61,68,69,60,44,28,21],"all_points_y":[338,342,344,342,336,330,333,335,334,333]},"region_attributes":{"object":"pore"}},{"shape_attributes":{"name":"polygon","all_points_x":[236,235,238,246,244,238],"all_points_y":[77,82,84,82,77,75]},"region_attributes":{"object":"pore"}},{"shape_attributes":{"name":"polygon","all_points_x":[260,258,261,267,274,278,278,276,272,268],"all_points_y":[17,25,34,38,39,34,27,22,17,16]},"region_attributes":{"object":"pore"}},{"shape_attributes":{"name":"polygon","all_points_x":[307,315,317,316],"all_points_y":[42,51,44,42]},"region_attributes":{"object":"pore"}},{"shape_attributes":{"name":"polygon","all_points_x":[347,346,342,342,349,360,364,365,364,354],"all_points_y":[97,108,120,122,120,108,104,102,99,96]},"region_attributes":{"object":"pore"}},{"shape_attributes":{"name":"polygon","all_points_x":[274,279,284,286],"all_points_y":[212,220,215,208]},"region_attributes":{"object":"pore"}},{"shape_attributes":{"name":"polygon","all_points_x":[325,324,318,325,330,328,328],"all_points_y":[180,189,194,195,193,188,180]},"region_attributes":{"object":"pore"}}],"file_attributes":{}},"15_1-11.tif_7.png279668":{"filename":"15_1-11.tif_7.png","size":81078,"regions":[{"shape_attributes":{"name":"polygon","all_points_x":[130,132,134,134,133,132,128,125,124,126],"all_points_y":[47,51,53,57,60,63,62,60,55,53]},"region_attributes":{"object":"pore"}},{"shape_attributes":{"name":"polygon","all_points_x":[132,140,144,144,130,113,110,108,111,114,121],"all_points_y":[190,197,199,208,210,214,207,202,203,204,200]},"region_attributes":{"object":"pore"}},{"shape_attributes":{"name":"polygon","all_points_x":[74,73,72,73,78,80,76],"all_points_y":[312,314,318,320,318,315,311]},"region_attributes":{"object":"pore"}},{"shape_attributes":{"name":"polygon","all_points_x":[202,210,215,216,216,215,210,210,206,204,203],"all_points_y":[258,263,260,256,253,251,250,250,251,253,255]},"region_attributes":{"object":"pore"}},{"shape_attributes":{"name":"polygon","all_points_x":[193,195,193,192,187,185,188,189],"all_points_y":[290,296,301,304,304,298,292,291]},"region_attributes":{"object":"pore"}},{"shape_attributes":{"name":"polygon","all_points_x":[159,161,161,161,160,155,156],"all_points_y":[322,323,326,329,330,328,325]},"region_attributes":{"object":"pore"}},{"shape_attributes":{"name":"polygon","all_points_x":[198,205,217,224,215,206],"all_points_y":[361,353,353,364,360,360]},"region_attributes":{"object":"pore"}},{"shape_attributes":{"name":"polygon","all_points_x":[214,226,234,236,235,233],"all_points_y":[213,214,214,216,219,219]},"region_attributes":{"object":"pore"}},{"shape_attributes":{"name":"polygon","all_points_x":[280,277,283,298,298],"all_points_y":[204,215,220,208,197]},"region_attributes":{"object":"pore"}},{"shape_attributes":{"name":"polygon","all_points_x":[373,380,384,383],"all_points_y":[1,10,21,0]},"region_attributes":{"object":"pore"}},{"shape_attributes":{"name":"polygon","all_points_x":[289,312,336,335,332,329,326,319,297,282],"all_points_y":[321,324,318,321,325,328,331,333,333,328]},"region_attributes":{"object":"pore"}}],"file_attributes":{}},"15_1-11.tif_8.png283886":{"filename":"15_1-11.tif_8.png","size":82624,"regions":[{"shape_attributes":{"name":"polygon","all_points_x":[3,10,15,19,28,33,36,35,33,32,33,30,24,20,16,8],"all_points_y":[37,34,28,34,38,39,42,46,52,57,62,62,61,50,44,39]},"region_attributes":{"object":"pore"}},{"shape_attributes":{"name":"polygon","all_points_x":[68,68,80,85,96,84,76],"all_points_y":[53,70,88,92,92,72,63]},"region_attributes":{"object":"pore"}},{"shape_attributes":{"name":"polygon","all_points_x":[214,218,220,223,220,217],"all_points_y":[356,366,364,359,353,353]},"region_attributes":{"object":"pore"}},{"shape_attributes":{"name":"polygon","all_points_x":[297,298,299,298,297,294,294,294],"all_points_y":[337,343,350,352,353,348,345,340]},"region_attributes":{"object":"pore"}},{"shape_attributes":{"name":"polygon","all_points_x":[340,347,352,361,357,352,348,342,340,336,336,336],"all_points_y":[357,368,375,381,383,380,381,382,382,378,373,367]},"region_attributes":{"object":"pore"}},{"shape_attributes":{"name":"polygon","all_points_x":[145,145,147,152],"all_points_y":[216,219,222,217]},"region_attributes":{"object":"pore"}}],"file_attributes":{}},"15_1-11.tif_9.png280341":{"filename":"15_1-11.tif_9.png","size":79835,"regions":[{"shape_attributes":{"name":"polygon","all_points_x":[127,118,122,128,129,144,152],"all_points_y":[73,90,92,95,96,85,72]},"region_attributes":{"object":"pore"}},{"shape_attributes":{"name":"polygon","all_points_x":[31,30,29,36,39,44],"all_points_y":[206,218,222,224,220,209]},"region_attributes":{"object":"pore"}},{"shape_attributes":{"name":"polygon","all_points_x":[232,238,238,240,240,239,238,233,230],"all_points_y":[177,180,185,193,196,196,196,190,179]},"region_attributes":{"object":"pore"}},{"shape_attributes":{"name":"polygon","all_points_x":[257,267,279,279,274,267,261],"all_points_y":[143,145,142,141,138,136,138]},"region_attributes":{"object":"pore"}},{"shape_attributes":{"name":"polygon","all_points_x":[288,298,303,308,317,327,334,323,312,305],"all_points_y":[258,261,268,277,275,268,249,248,249,250]},"region_attributes":{"object":"pore"}},{"shape_attributes":{"name":"polygon","all_points_x":[231,237,237,238,240,240,237],"all_points_y":[136,147,158,160,159,148,135]},"region_attributes":{"object":"pore"}}],"file_attributes":{}},"16_2_s-01.tif_2.png276048":{"filename":"16_2_s-01.tif_2.png","size":77027,"regions":[{"shape_attributes":{"name":"polygon","all_points_x":[59,64,77,88,93,95,104,97,90],"all_points_y":[177,183,182,184,190,191,180,175,168]},"region_attributes":{"object":"pore"}},{"shape_attributes":{"name":"polygon","all_points_x":[105,112,119,116,112,101,97,96,98],"all_points_y":[221,230,238,243,247,237,227,220,220]},"region_attributes":{"object":"pore"}},{"shape_attributes":{"name":"polygon","all_points_x":[224,234,244,246,248,245,241,238,234,228,224],"all_points_y":[20,23,20,18,13,12,10,9,10,12,15]},"region_attributes":{"object":"pore"}},{"shape_attributes":{"name":"polygon","all_points_x":[293,304,316,317,314,309,305,301,299],"all_points_y":[35,35,29,27,22,22,28,30,33]},"region_attributes":{"object":"pore"}},{"shape_attributes":{"name":"polygon","all_points_x":[324,331,336,339,338,337,336,335,334,332,329,328,325,324,322,320,320,320],"all_points_y":[87,82,83,87,92,97,100,102,104,106,108,109,109,109,109,105,99,95]},"region_attributes":{"object":"pore"}},{"shape_attributes":{"name":"polygon","all_points_x":[211,211,218,220,222,223,223,222,220,214,214],"all_points_y":[251,245,241,240,240,242,244,248,250,253,253]},"region_attributes":{"object":"pore"}},{"shape_attributes":{"name":"polygon","all_points_x":[231,240,249,252,249,244,237,234],"all_points_y":[354,346,347,356,360,363,364,364]},"region_attributes":{"object":"pore"}}],"file_attributes":{}},"16_2_s-01.tif_6.png272718":{"filename":"16_2_s-01.tif_6.png","size":75324,"regions":[{"shape_attributes":{"name":"polygon","all_points_x":[75,80,77,83,99,112,116,127,114,103,96,100,104,104,98,93,85,79],"all_points_y":[184,196,204,223,228,238,245,233,223,213,196,178,168,164,163,164,166,176]},"region_attributes":{"object":"pore"}},{"shape_attributes":{"name":"polygon","all_points_x":[36,39,39,34,30,30],"all_points_y":[302,311,314,308,305,304]},"region_attributes":{"object":"pore"}},{"shape_attributes":{"name":"polygon","all_points_x":[184,203,206,206,188,187],"all_points_y":[371,373,382,384,383,377]},"region_attributes":{"object":"pore"}},{"shape_attributes":{"name":"polygon","all_points_x":[330,332,338,344,344,340,340,337,336],"all_points_y":[208,219,227,228,222,216,212,209,209]},"region_attributes":{"object":"pore"}},{"shape_attributes":{"name":"polygon","all_points_x":[344,349,348,348,348,340,337,336,336,340],"all_points_y":[289,292,296,303,306,302,299,296,295,293]},"region_attributes":{"object":"pore"}},{"shape_attributes":{"name":"polygon","all_points_x":[368,364,368,373,374,382,382],"all_points_y":[347,357,360,365,368,368,351]},"region_attributes":{"object":"pore"}},{"shape_attributes":{"name":"polygon","all_points_x":[382,377,377,383,384,384],"all_points_y":[261,266,274,274,274,261]},"region_attributes":{"object":"pore"}},{"shape_attributes":{"name":"polygon","all_points_x":[368,367,370,374,376,378,376,375],"all_points_y":[282,284,290,292,287,283,280,280]},"region_attributes":{"object":"pore"}}],"file_attributes":{}},"16_2_s-01.tif_7.png274394":{"filename":"16_2_s-01.tif_7.png","size":76734,"regions":[{"shape_attributes":{"name":"polygon","all_points_x":[61,69,69,64,53,48,47,46,49,52],"all_points_y":[124,141,143,144,147,147,147,145,137,132]},"region_attributes":{"object":"pore"}},{"shape_attributes":{"name":"polygon","all_points_x":[31,29,30,32,36,40,42,44,42,40,38],"all_points_y":[290,293,297,298,298,298,298,298,292,290,290]},"region_attributes":{"object":"pore"}},{"shape_attributes":{"name":"polygon","all_points_x":[59,58,65,67,72,71],"all_points_y":[346,351,364,366,363,359]},"region_attributes":{"object":"pore"}},{"shape_attributes":{"name":"polygon","all_points_x":[118,116,115,115,117,118,120,120,120],"all_points_y":[183,185,187,188,190,190,190,188,186]},"region_attributes":{"object":"pore"}},{"shape_attributes":{"name":"polygon","all_points_x":[180,182,186,193,197,192],"all_points_y":[56,63,70,73,61,54]},"region_attributes":{"object":"pore"}},{"shape_attributes":{"name":"polygon","all_points_x":[220,216,211,209,211,213,216,222,225,231,236,240,243,244,244],"all_points_y":[124,132,145,154,157,157,157,155,153,149,146,140,130,124,123]},"region_attributes":{"object":"pore"}},{"shape_attributes":{"name":"polygon","all_points_x":[244,249,257,254,250,244],"all_points_y":[356,360,361,357,356,356]},"region_attributes":{"object":"pore"}},{"shape_attributes":{"name":"polygon","all_points_x":[169,170,175,182,188,186,184,174],"all_points_y":[196,199,199,190,182,182,184,194]},"region_attributes":{"object":"pore"}},{"shape_attributes":{"name":"polygon","all_points_x":[240,244,248,248,246],"all_points_y":[210,213,214,211,209]},"region_attributes":{"object":"pore"}},{"shape_attributes":{"name":"polygon","all_points_x":[327,324,329,332,334,333],"all_points_y":[47,52,53,52,50,48]},"region_attributes":{"object":"pore"}},{"shape_attributes":{"name":"polygon","all_points_x":[258,261,268,283,286],"all_points_y":[0,6,3,2,1]},"region_attributes":{"object":"pore"}}],"file_attributes":{}},"16_2_s-01.tif_8.png277146":{"filename":"16_2_s-01.tif_8.png","size":77999,"regions":[{"shape_attributes":{"name":"polygon","all_points_x":[1,16,17,16,10,3,1],"all_points_y":[296,299,299,301,302,303,303]},"region_attributes":{"object":"pore"}},{"shape_attributes":{"name":"polygon","all_points_x":[1,11,27,37,42,45,45,43,34,27,23,18,15,8,0],"all_points_y":[344,342,337,331,330,334,336,337,339,340,345,350,355,355,357]},"region_attributes":{"object":"pore"}},{"shape_attributes":{"name":"polygon","all_points_x":[75,90,102,97,90,81,73,70],"all_points_y":[314,320,323,334,336,328,322,319]},"region_attributes":{"object":"pore"}},{"shape_attributes":{"name":"polygon","all_points_x":[206,204,207,210,214,214,213],"all_points_y":[167,170,176,183,185,178,172]},"region_attributes":{"object":"pore"}},{"shape_attributes":{"name":"polygon","all_points_x":[233,246,252,254,254,253,248,244,241,238,237],"all_points_y":[120,129,130,126,115,113,116,118,114,112,112]},"region_attributes":{"object":"pore"}},{"shape_attributes":{"name":"polygon","all_points_x":[249,252,251,246,241,238,238,238,242],"all_points_y":[82,87,96,99,102,101,97,93,88]},"region_attributes":{"object":"pore"}},{"shape_attributes":{"name":"polygon","all_points_x":[285,293,293,296,292,289,287,286],"all_points_y":[201,202,211,220,220,218,216,208]},"region_attributes":{"object":"pore"}},{"shape_attributes":{"name":"polygon","all_points_x":[280,277,288,291,286],"all_points_y":[279,286,290,286,282]},"region_attributes":{"object":"pore"}}],"file_attributes":{}},"16_2_s-01.tif_9.png277057":{"filename":"16_2_s-01.tif_9.png","size":82259,"regions":[{"shape_attributes":{"name":"polygon","all_points_x":[13,12,14,17,18,17,15],"all_points_y":[116,122,128,129,128,122,116]},"region_attributes":{"object":"pore"}},{"shape_attributes":{"name":"polygon","all_points_x":[59,54,51,51,55,56,62,68,70,68],"all_points_y":[60,66,72,74,78,79,80,77,74,68]},"region_attributes":{"object":"pore"}},{"shape_attributes":{"name":"polygon","all_points_x":[80,79,81,81,79,81,87,88,88,86,88,89,90,90],"all_points_y":[76,82,87,92,96,99,99,100,94,88,85,84,81,80]},"region_attributes":{"object":"pore"}},{"shape_attributes":{"name":"polygon","all_points_x":[135,128,126,128,138,142,142,140],"all_points_y":[190,209,220,223,226,226,212,200]},"region_attributes":{"object":"pore"}},{"shape_attributes":{"name":"polygon","all_points_x":[115,118,120,125,123,120,118],"all_points_y":[144,153,162,167,160,148,144]},"region_attributes":{"object":"pore"}},{"shape_attributes":{"name":"polygon","all_points_x":[28,30,30,28,28,33,36,36,37,37,38,39,39],"all_points_y":[205,216,216,225,230,232,231,224,218,212,208,207,206]},"region_attributes":{"object":"pore"}},{"shape_attributes":{"name":"polygon","all_points_x":[148,147,148,153,155,155],"all_points_y":[92,96,102,100,95,90]},"region_attributes":{"object":"pore"}},{"shape_attributes":{"name":"polygon","all_points_x":[143,142,146,150],"all_points_y":[135,141,147,145]},"region_attributes":{"object":"pore"}},{"shape_attributes":{"name":"polygon","all_points_x":[129,122,119,116,118,118,117,127,138,148,154,140,133],"all_points_y":[314,324,332,341,353,357,361,366,365,366,348,337,324]},"region_attributes":{"object":"pore"}},{"shape_attributes":{"name":"polygon","all_points_x":[222,221,221,231,239,257,254,246,242,237],"all_points_y":[320,327,336,339,338,339,330,322,314,311]},"region_attributes":{"object":"pore"}},{"shape_attributes":{"name":"polygon","all_points_x":[298,290,281,284,288,285,298,317,319,320,322,316,308,308,314,320,317,310],"all_points_y":[230,240,252,259,270,275,280,290,291,291,288,283,268,252,240,235,231,232]},"region_attributes":{"object":"pore"}},{"shape_attributes":{"name":"polygon","all_points_x":[343,336,336,328,330,335,339],"all_points_y":[318,330,334,331,320,316,314]},"region_attributes":{"object":"pore"}}],"file_attributes":{}},"16_2_s-01.tif_10.png277676":{"filename":"16_2_s-01.tif_10.png","size":77013,"regions":[{"shape_attributes":{"name":"polygon","all_points_x":[172,180,180,186,193,197,199,199,199,194,190,184,181,176],"all_points_y":[288,288,284,281,276,278,288,290,292,294,297,301,296,296]},"region_attributes":{"object":"pore"}},{"shape_attributes":{"name":"polygon","all_points_x":[259,252,258,262,269,273,278,278,278],"all_points_y":[336,350,358,362,362,360,356,355,353]},"region_attributes":{"object":"pore"}},{"shape_attributes":{"name":"polygon","all_points_x":[271,273,277,280,279],"all_points_y":[365,375,382,376,364]},"region_attributes":{"object":"pore"}},{"shape_attributes":{"name":"polygon","all_points_x":[250,253,258,260,257],"all_points_y":[193,205,199,195,190]},"region_attributes":{"object":"pore"}},{"shape_attributes":{"name":"polygon","all_points_x":[354,359,365,369,370,370,367,364,358,358],"all_points_y":[240,249,266,260,249,239,232,224,234,238]},"region_attributes":{"object":"pore"}}],"file_attributes":{}},"16_2_s-02.tif_2.png276392":{"filename":"16_2_s-02.tif_2.png","size":81675,"regions":[{"shape_attributes":{"name":"polygon","all_points_x":[16,20,24,34,40,21],"all_points_y":[2,10,18,14,15,0]},"region_attributes":{"object":"pore"}},{"shape_attributes":{"name":"polygon","all_points_x":[0,6,19,24,22,22,17,12,10,1],"all_points_y":[107,113,121,124,130,132,134,135,135,122]},"region_attributes":{"object":"pore"}},{"shape_attributes":{"name":"polygon","all_points_x":[70,71,76],"all_points_y":[180,188,184]},"region_attributes":{"object":"pore"}},{"shape_attributes":{"name":"polygon","all_points_x":[80,88,86,82,76,71],"all_points_y":[273,280,284,288,286,282]},"region_attributes":{"object":"pore"}},{"shape_attributes":{"name":"polygon","all_points_x":[54,60,66,66,64,59,57,55],"all_points_y":[359,360,364,367,368,369,367,363]},"region_attributes":{"object":"pore"}},{"shape_attributes":{"name":"polygon","all_points_x":[160,155,152,157,162,166,168,169,168],"all_points_y":[155,163,169,175,175,174,167,161,158]},"region_attributes":{"object":"pore"}},{"shape_attributes":{"name":"polygon","all_points_x":[126,134,142,143,144,142,132,129,123,129,128],"all_points_y":[286,279,284,292,306,313,316,318,316,300,287]},"region_attributes":{"object":"pore"}},{"shape_attributes":{"name":"polygon","all_points_x":[89,87,83,79,77],"all_points_y":[118,123,125,120,119]},"region_attributes":{"object":"pore"}},{"shape_attributes":{"name":"polygon","all_points_x":[230,251,264,278,282,281,276,269,262,246,239,236,233,231],"all_points_y":[17,36,29,24,19,15,14,17,18,15,11,10,10,12]},"region_attributes":{"object":"pore"}},{"shape_attributes":{"name":"polygon","all_points_x":[351,359,360,363,366,373],"all_points_y":[58,76,75,67,60,54]},"region_attributes":{"object":"pore"}},{"shape_attributes":{"name":"polygon","all_points_x":[329,325,325,336,353,355,362,371,368,356,342,332],"all_points_y":[275,285,301,302,306,313,321,313,309,302,294,282]},"region_attributes":{"object":"pore"}}],"file_attributes":{}},"16_2_s-02.tif_3.png273866":{"filename":"16_2_s-02.tif_3.png","size":76058,"regions":[{"shape_attributes":{"name":"polygon","all_points_x":[33,43,53,60,71,77,85,94,103,110,110,106,98,84,79,56,51,46,36,31],"all_points_y":[301,310,321,321,316,312,312,317,324,333,344,346,346,349,352,331,323,322,322,304]},"region_attributes":{"object":"pore"}},{"shape_attributes":{"name":"polygon","all_points_x":[94,99,114,132,136,136,132,126,118,110,96,91,88],"all_points_y":[87,103,112,122,127,132,135,134,123,118,116,115,112]},"region_attributes":{"object":"pore"}},{"shape_attributes":{"name":"polygon","all_points_x":[230,236,236,239,240,238,236],"all_points_y":[74,80,82,81,78,76,76]},"region_attributes":{"object":"pore"}},{"shape_attributes":{"name":"polygon","all_points_x":[324,327,330,333,334,332],"all_points_y":[350,357,353,352,352,348]},"region_attributes":{"object":"pore"}}],"file_attributes":{}},"16_2_s-02.tif_4.png276445":{"filename":"16_2_s-02.tif_4.png","size":79248,"regions":[{"shape_attributes":{"name":"polygon","all_points_x":[78,83,86,99,133,128],"all_points_y":[0,11,20,22,6,0]},"region_attributes":{"object":"pore"}},{"shape_attributes":{"name":"polygon","all_points_x":[114,120,124,126,126,123,121,118,116,113],"all_points_y":[225,220,218,220,225,228,230,231,230,228]},"region_attributes":{"object":"pore"}},{"shape_attributes":{"name":"polygon","all_points_x":[47,55,63,68,61,55,52,50],"all_points_y":[300,301,301,308,310,310,308,308]},"region_attributes":{"object":"pore"}},{"shape_attributes":{"name":"polygon","all_points_x":[166,166,172,175,178,179,178],"all_points_y":[374,377,380,380,379,379,374]},"region_attributes":{"object":"pore"}},{"shape_attributes":{"name":"polygon","all_points_x":[234,238,248,259,256,252,249,244,243],"all_points_y":[358,364,363,353,350,348,354,357,358]},"region_attributes":{"object":"pore"}},{"shape_attributes":{"name":"polygon","all_points_x":[342,344,357,358,368,368,360],"all_points_y":[367,383,383,378,356,350,352]},"region_attributes":{"object":"pore"}},{"shape_attributes":{"name":"polygon","all_points_x":[248,254,260,263,259,257],"all_points_y":[88,93,86,80,80,85]},"region_attributes":{"object":"pore"}},{"shape_attributes":{"name":"polygon","all_points_x":[312,309,308,309,316,320,317,316],"all_points_y":[30,34,39,44,44,43,35,33]},"region_attributes":{"object":"pore"}},{"shape_attributes":{"name":"polygon","all_points_x":[295,299,302,300,298],"all_points_y":[108,114,120,110,106]},"region_attributes":{"object":"pore"}},{"shape_attributes":{"name":"polygon","all_points_x":[320,319,320,325,328,334,336,330,325],"all_points_y":[174,181,184,184,184,182,180,176,174]},"region_attributes":{"object":"pore"}}],"file_attributes":{}},"16_2_s-02.tif_5.png276717":{"filename":"16_2_s-02.tif_5.png","size":79359,"regions":[{"shape_attributes":{"name":"polygon","all_points_x":[23,24,29,33],"all_points_y":[1,16,14,1]},"region_attributes":{"object":"pore"}},{"shape_attributes":{"name":"polygon","all_points_x":[10,16,12,2,2],"all_points_y":[72,86,87,88,82]},"region_attributes":{"object":"pore"}},{"shape_attributes":{"name":"polygon","all_points_x":[94,97,104,108,110,109,105,102],"all_points_y":[154,148,146,144,145,151,158,158]},"region_attributes":{"object":"pore"}},{"shape_attributes":{"name":"polygon","all_points_x":[13,25,20,16,8],"all_points_y":[284,293,298,300,296]},"region_attributes":{"object":"pore"}},{"shape_attributes":{"name":"polygon","all_points_x":[110,116,118,121,117,116,114],"all_points_y":[271,279,281,279,276,274,271]},"region_attributes":{"object":"pore"}},{"shape_attributes":{"name":"polygon","all_points_x":[88,100,100,100,100],"all_points_y":[348,344,351,356,356]},"region_attributes":{"object":"pore"}},{"shape_attributes":{"name":"polygon","all_points_x":[170,179,178,177,176,173,169,168,166,167],"all_points_y":[80,80,84,89,90,90,90,90,86,83]},"region_attributes":{"object":"pore"}},{"shape_attributes":{"name":"polygon","all_points_x":[199,207,215,221,219,212],"all_points_y":[164,162,164,167,169,171]},"region_attributes":{"object":"pore"}},{"shape_attributes":{"name":"polygon","all_points_x":[254,253,260,272,270,270,268,260],"all_points_y":[249,252,254,256,251,247,246,246]},"region_attributes":{"object":"pore"}},{"shape_attributes":{"name":"polygon","all_points_x":[286,282,284,285,291,291,290],"all_points_y":[206,208,213,218,213,210,209]},"region_attributes":{"object":"pore"}},{"shape_attributes":{"name":"polygon","all_points_x":[222,228,233,232,226,220],"all_points_y":[359,368,375,380,377,375]},"region_attributes":{"object":"pore"}},{"shape_attributes":{"name":"polygon","all_points_x":[300,309,312,315,318,317,321,328,327,316],"all_points_y":[264,279,292,301,300,287,276,267,261,265]},"region_attributes":{"object":"pore"}},{"shape_attributes":{"name":"polygon","all_points_x":[267,265,270,281,294,308,315,324,332,333,326,325,308,308,298,292,288],"all_points_y":[27,37,39,39,43,56,67,70,69,56,44,42,48,48,41,36,29]},"region_attributes":{"object":"pore"}},{"shape_attributes":{"name":"polygon","all_points_x":[352,352,363,377,378,376,370,368,361,359],"all_points_y":[96,101,104,108,108,104,101,99,99,98]},"region_attributes":{"object":"pore"}},{"shape_attributes":{"name":"polygon","all_points_x":[312,306,297,294,289,288,290,302,311,314],"all_points_y":[322,330,334,342,352,361,370,358,349,340]},"region_attributes":{"object":"pore"}}],"file_attributes":{}},"16_2_s-02.tif_6.png277178":{"filename":"16_2_s-02.tif_6.png","size":78353,"regions":[{"shape_attributes":{"name":"polygon","all_points_x":[45,46,47,52,53,54],"all_points_y":[38,47,58,53,49,38]},"region_attributes":{"object":"pore"}},{"shape_attributes":{"name":"polygon","all_points_x":[33,36,32,26,23,26],"all_points_y":[113,125,129,127,124,120]},"region_attributes":{"object":"pore"}},{"shape_attributes":{"name":"polygon","all_points_x":[114,120,124,129,131,132,130,127],"all_points_y":[194,188,185,184,184,187,193,198]},"region_attributes":{"object":"pore"}},{"shape_attributes":{"name":"polygon","all_points_x":[36,44,47,43,40,36,31,30,32],"all_points_y":[324,331,333,336,341,340,336,333,329]},"region_attributes":{"object":"pore"}},{"shape_attributes":{"name":"polygon","all_points_x":[131,137,142,144,140,138,135],"all_points_y":[310,318,321,319,316,314,311]},"region_attributes":{"object":"pore"}},{"shape_attributes":{"name":"polygon","all_points_x":[192,188,189,192,196,198,199,200],"all_points_y":[119,124,129,131,130,129,124,121]},"region_attributes":{"object":"pore"}},{"shape_attributes":{"name":"polygon","all_points_x":[288,287,297,316,328,336,339,355,354,354,349,346,336,332,331,328,324,316,309,308],"all_points_y":[67,77,80,83,92,105,110,109,96,92,85,82,85,87,89,88,83,76,69,68]},"region_attributes":{"object":"pore"}},{"shape_attributes":{"name":"polygon","all_points_x":[223,230,237,244,236,230],"all_points_y":[204,209,209,208,203,203]},"region_attributes":{"object":"pore"}},{"shape_attributes":{"name":"polygon","all_points_x":[374,373,384,383],"all_points_y":[136,141,144,137]},"region_attributes":{"object":"pore"}},{"shape_attributes":{"name":"polygon","all_points_x":[307,305,306,309,312,313,314],"all_points_y":[246,248,256,257,256,252,249]},"region_attributes":{"object":"pore"}},{"shape_attributes":{"name":"polygon","all_points_x":[275,280,286,292,293,294,292],"all_points_y":[290,288,286,286,293,296,297]},"region_attributes":{"object":"pore"}},{"shape_attributes":{"name":"polygon","all_points_x":[322,327,332,337,340,340,340,343,348,350,350,343,337,333],"all_points_y":[304,311,322,343,341,336,322,316,309,304,302,303,304,305]},"region_attributes":{"object":"pore"}},{"shape_attributes":{"name":"polygon","all_points_x":[333,336,336,333,316,320,329],"all_points_y":[362,372,382,384,384,373,368]},"region_attributes":{"object":"pore"}}],"file_attributes":{}},"16_2_s-02.tif_7.png278178":{"filename":"16_2_s-02.tif_7.png","size":79501,"regions":[{"shape_attributes":{"name":"polygon","all_points_x":[107,110,115,116,119,128],"all_points_y":[28,36,45,42,34,25]},"region_attributes":{"object":"pore"}},{"shape_attributes":{"name":"polygon","all_points_x":[85,91,114,126,130,126,121,107,100,93,80,80,83],"all_points_y":[242,257,273,281,286,290,291,277,273,272,272,266,248]},"region_attributes":{"object":"pore"}},{"shape_attributes":{"name":"polygon","all_points_x":[226,230,237,248,242,236],"all_points_y":[120,129,129,129,122,122]},"region_attributes":{"object":"pore"}},{"shape_attributes":{"name":"polygon","all_points_x":[292,297,306,306,303,302,301],"all_points_y":[46,52,45,41,40,40,40]},"region_attributes":{"object":"pore"}},{"shape_attributes":{"name":"polygon","all_points_x":[347,345,346,352,356,358,360,361,360,357],"all_points_y":[195,197,200,202,202,202,201,197,196,195]},"region_attributes":{"object":"pore"}},{"shape_attributes":{"name":"polygon","all_points_x":[222,228,230,232,232,228],"all_points_y":[229,236,240,236,233,229]},"region_attributes":{"object":"pore"}}],"file_attributes":{}},"16_2_s-02.tif_9.png276347":{"filename":"16_2_s-02.tif_9.png","size":79077,"regions":[{"shape_attributes":{"name":"polygon","all_points_x":[180,179,184,190],"all_points_y":[13,18,24,18]},"region_attributes":{"object":"pore"}},{"shape_attributes":{"name":"polygon","all_points_x":[193,191,193,193,190,193,202,210,215,228,221,208,202,202,198,196],"all_points_y":[84,88,105,124,129,141,142,146,150,147,136,124,109,96,84,83]},"region_attributes":{"object":"pore"}},{"shape_attributes":{"name":"polygon","all_points_x":[155,165,164],"all_points_y":[197,197,185]},"region_attributes":{"object":"pore"}},{"shape_attributes":{"name":"polygon","all_points_x":[161,166,173,177,180,181,179,179,176,173,168],"all_points_y":[268,259,261,262,262,264,269,271,273,273,268]},"region_attributes":{"object":"pore"}},{"shape_attributes":{"name":"polygon","all_points_x":[242,250,254,254,272,272,270],"all_points_y":[268,277,287,300,293,287,277]},"region_attributes":{"object":"pore"}},{"shape_attributes":{"name":"polygon","all_points_x":[274,275,285,294,301,310,310,303,295],"all_points_y":[148,154,150,152,141,132,124,125,127]},"region_attributes":{"object":"pore"}},{"shape_attributes":{"name":"polygon","all_points_x":[364,357,366,370,371],"all_points_y":[356,369,368,366,366]},"region_attributes":{"object":"pore"}}],"file_attributes":{}},"16_2_s-03.tif_1.png282876":{"filename":"16_2_s-03.tif_1.png","size":80310,"regions":[{"shape_attributes":{"name":"polygon","all_points_x":[55,60,77,76,65],"all_points_y":[90,97,101,94,94]},"region_attributes":{"object":"pore"}},{"shape_attributes":{"name":"polygon","all_points_x":[166,164,165,161,158,160,164],"all_points_y":[35,41,48,47,42,39,38]},"region_attributes":{"object":"pore"}},{"shape_attributes":{"name":"polygon","all_points_x":[226,236,246,246],"all_points_y":[0,11,12,1]},"region_attributes":{"object":"pore"}},{"shape_attributes":{"name":"polygon","all_points_x":[225,234,240,241,235,235,231,225,222,223,223],"all_points_y":[86,95,108,116,119,110,99,92,90,88,87]},"region_attributes":{"object":"pore"}},{"shape_attributes":{"name":"polygon","all_points_x":[230,228,224,224,223,221,223,224],"all_points_y":[124,131,136,136,135,131,127,126]},"region_attributes":{"object":"pore"}},{"shape_attributes":{"name":"polygon","all_points_x":[126,138,142,139,134,131,130],"all_points_y":[170,173,166,165,164,165,166]},"region_attributes":{"object":"pore"}},{"shape_attributes":{"name":"polygon","all_points_x":[88,94,90,86,82,79,78,76,75,75],"all_points_y":[203,210,214,220,226,228,226,219,213,212]},"region_attributes":{"object":"pore"}},{"shape_attributes":{"name":"polygon","all_points_x":[175,173,185,186,190,192,190,187,187,181],"all_points_y":[181,187,189,191,191,188,186,182,179,181]},"region_attributes":{"object":"pore"}},{"shape_attributes":{"name":"polygon","all_points_x":[295,304,308,308,306,305],"all_points_y":[174,176,177,174,171,170]},"region_attributes":{"object":"pore"}},{"shape_attributes":{"name":"polygon","all_points_x":[136,142,140,140,137,131,125,128,132],"all_points_y":[283,285,288,292,294,294,294,290,285]},"region_attributes":{"object":"pore"}},{"shape_attributes":{"name":"polygon","all_points_x":[201,206,212,206],"all_points_y":[268,271,266,263]},"region_attributes":{"object":"pore"}},{"shape_attributes":{"name":"polygon","all_points_x":[127,135,148,134,131,125],"all_points_y":[367,375,383,383,376,370]},"region_attributes":{"object":"pore"}},{"shape_attributes":{"name":"polygon","all_points_x":[192,189,190,192,193,192],"all_points_y":[342,347,353,352,349,345]},"region_attributes":{"object":"pore"}},{"shape_attributes":{"name":"polygon","all_points_x":[184,190,192,194,194,190],"all_points_y":[370,379,376,372,368,367]},"region_attributes":{"object":"pore"}},{"shape_attributes":{"name":"polygon","all_points_x":[226,226,228,235,234,232],"all_points_y":[312,318,322,320,316,311]},"region_attributes":{"object":"pore"}},{"shape_attributes":{"name":"polygon","all_points_x":[236,238,245,244,241],"all_points_y":[341,347,342,340,339]},"region_attributes":{"object":"pore"}},{"shape_attributes":{"name":"polygon","all_points_x":[258,262,266,267,268,266],"all_points_y":[342,346,348,340,338,338]},"region_attributes":{"object":"pore"}},{"shape_attributes":{"name":"polygon","all_points_x":[280,281,283,284,284,284],"all_points_y":[315,320,322,319,317,316]},"region_attributes":{"object":"pore"}},{"shape_attributes":{"name":"polygon","all_points_x":[316,322,320,318,316,314,313,314],"all_points_y":[332,336,337,339,339,338,336,335]},"region_attributes":{"object":"pore"}}],"file_attributes":{}},"16_2_s-03.tif_4.png283436":{"filename":"16_2_s-03.tif_4.png","size":81844,"regions":[{"shape_attributes":{"name":"polygon","all_points_x":[60,58,60,63,74,76],"all_points_y":[71,73,80,88,86,76]},"region_attributes":{"object":"pore"}},{"shape_attributes":{"name":"polygon","all_points_x":[59,59,59,63,66,67],"all_points_y":[154,160,162,162,160,158]},"region_attributes":{"object":"pore"}},{"shape_attributes":{"name":"polygon","all_points_x":[8,12,15,15,15,14,14],"all_points_y":[194,188,188,192,196,197,197]},"region_attributes":{"object":"pore"}},{"shape_attributes":{"name":"polygon","all_points_x":[98,101,107,110,106,100],"all_points_y":[236,234,233,237,241,243]},"region_attributes":{"object":"pore"}},{"shape_attributes":{"name":"polygon","all_points_x":[106,110,113,116,116,112,110,110,108],"all_points_y":[293,291,295,301,305,305,304,298,295]},"region_attributes":{"object":"pore"}},{"shape_attributes":{"name":"polygon","all_points_x":[48,53,54,52,51,50,49,48,48],"all_points_y":[332,332,332,333,334,335,335,335,334]},"region_attributes":{"object":"pore"}},{"shape_attributes":{"name":"polygon","all_points_x":[41,38,44,44,46,48,49,45],"all_points_y":[310,317,322,323,323,322,318,314]},"region_attributes":{"object":"pore"}},{"shape_attributes":{"name":"polygon","all_points_x":[16,18,13,8,8,8],"all_points_y":[355,369,369,366,359,355]},"region_attributes":{"object":"pore"}},{"shape_attributes":{"name":"polygon","all_points_x":[48,47,58,57,51],"all_points_y":[378,383,382,380,377]},"region_attributes":{"object":"pore"}},{"shape_attributes":{"name":"polygon","all_points_x":[206,208,213,213,212],"all_points_y":[257,254,254,262,262]},"region_attributes":{"object":"pore"}},{"shape_attributes":{"name":"polygon","all_points_x":[102,108,119,120,121,118,109],"all_points_y":[361,370,368,368,366,365,363]},"region_attributes":{"object":"pore"}},{"shape_attributes":{"name":"polygon","all_points_x":[130,129,138,138],"all_points_y":[373,378,379,374]},"region_attributes":{"object":"pore"}},{"shape_attributes":{"name":"polygon","all_points_x":[208,212,219,222,224,224,224,220,211],"all_points_y":[343,333,329,328,330,333,336,337,341]},"region_attributes":{"object":"pore"}},{"shape_attributes":{"name":"polygon","all_points_x":[164,177,176,176,175,170,166,163,160,162,161,159,159,160],"all_points_y":[52,64,66,70,71,70,67,66,66,63,62,64,55,53]},"region_attributes":{"object":"pore"}},{"shape_attributes":{"name":"polygon","all_points_x":[244,252,256,255,255,252,248,244,241,239,235],"all_points_y":[201,211,213,219,223,225,224,224,224,218,212]},"region_attributes":{"object":"pore"}},{"shape_attributes":{"name":"polygon","all_points_x":[298,298,294,297,303,306,306],"all_points_y":[341,348,351,356,350,344,343]},"region_attributes":{"object":"pore"}},{"shape_attributes":{"name":"polygon","all_points_x":[324,324,330,331,330,327],"all_points_y":[58,66,73,70,67,62]},"region_attributes":{"object":"pore"}},{"shape_attributes":{"name":"polygon","all_points_x":[334,343,347,348,349,346,342,340,336,337],"all_points_y":[11,17,16,10,5,4,4,4,8,10]},"region_attributes":{"object":"pore"}},{"shape_attributes":{"name":"polygon","all_points_x":[367,373,376,380,380,375,370],"all_points_y":[358,350,360,363,365,366,365]},"region_attributes":{"object":"pore"}}],"file_attributes":{}},"16_2_s-03.tif_5.png281731":{"filename":"16_2_s-03.tif_5.png","size":84806,"regions":[{"shape_attributes":{"name":"polygon","all_points_x":[9,7,7,8,13,17,20,22,23,21,19,16],"all_points_y":[48,51,62,68,68,59,57,53,53,48,48,48]},"region_attributes":{"object":"pore"}},{"shape_attributes":{"name":"polygon","all_points_x":[2,0,7,13,8,5,4,3,8,10,15,22,25,26,32,35,35,28,27,36,44,52,54,54,54,53,46,39,38,29,22],"all_points_y":[79,90,88,88,94,97,97,105,106,112,115,122,130,134,136,137,132,122,108,95,92,87,84,73,72,71,64,61,67,72,76]},"region_attributes":{"object":"pore"}},{"shape_attributes":{"name":"polygon","all_points_x":[87,84,87,84,86,83,80,74,73,64,43,41,42,42,40,38,40,40,42,46,58,68],"all_points_y":[105,116,125,130,132,136,138,142,143,139,139,135,131,125,122,116,111,104,101,100,112,119]},"region_attributes":{"object":"pore"}},{"shape_attributes":{"name":"polygon","all_points_x":[116,119,118,122,123,121,119,116,114,114],"all_points_y":[71,73,80,86,88,90,89,85,79,75]},"region_attributes":{"object":"pore"}},{"shape_attributes":{"name":"polygon","all_points_x":[197,203,206,210,208,206,204,201,199,196],"all_points_y":[17,18,22,18,13,9,9,8,9,13]},"region_attributes":{"object":"pore"}},{"shape_attributes":{"name":"polygon","all_points_x":[70,79,82,89,88,86,83,76],"all_points_y":[203,210,219,216,211,204,203,198]},"region_attributes":{"object":"pore"}},{"shape_attributes":{"name":"polygon","all_points_x":[145,145,144,144,153,157,164,169,168,163,152],"all_points_y":[169,172,174,178,175,170,168,166,164,166,168]},"region_attributes":{"object":"pore"}},{"shape_attributes":{"name":"polygon","all_points_x":[0,6,7,5,0],"all_points_y":[307,302,295,294,298]},"region_attributes":{"object":"pore"}},{"shape_attributes":{"name":"polygon","all_points_x":[7,8,13,20,24,36,38,36,31,25,20,16,11],"all_points_y":[375,383,383,380,379,379,377,376,376,376,377,374,374]},"region_attributes":{"object":"pore"}},{"shape_attributes":{"name":"polygon","all_points_x":[202,201,203,206,208,208,208,208,208,206],"all_points_y":[262,265,269,270,270,268,266,264,264,261]},"region_attributes":{"object":"pore"}},{"shape_attributes":{"name":"polygon","all_points_x":[150,157,160,148,143],"all_points_y":[292,298,302,298,298]},"region_attributes":{"object":"pore"}},{"shape_attributes":{"name":"polygon","all_points_x":[198,205,204,200,197,197,196,196],"all_points_y":[364,373,374,374,374,371,368,367]},"region_attributes":{"object":"pore"}},{"shape_attributes":{"name":"polygon","all_points_x":[286,286,288,292,294,292,290],"all_points_y":[113,116,120,121,121,118,116]},"region_attributes":{"object":"pore"}},{"shape_attributes":{"name":"polygon","all_points_x":[290,293,296,296,302,306,303,298,296],"all_points_y":[150,153,156,157,158,156,153,150,148]},"region_attributes":{"object":"pore"}},{"shape_attributes":{"name":"polygon","all_points_x":[274,272,272,278],"all_points_y":[312,318,324,326]},"region_attributes":{"object":"pore"}},{"shape_attributes":{"name":"polygon","all_points_x":[302,302,301,304,308,311,314,320,315,310],"all_points_y":[357,361,366,367,368,368,367,367,361,358]},"region_attributes":{"object":"pore"}},{"shape_attributes":{"name":"polygon","all_points_x":[308,313,317],"all_points_y":[339,343,338]},"region_attributes":{"object":"pore"}}],"file_attributes":{}},"16_2_s-03.tif_6.png284672":{"filename":"16_2_s-03.tif_6.png","size":82862,"regions":[{"shape_attributes":{"name":"polygon","all_points_x":[100,97,102,104,104],"all_points_y":[120,128,128,126,122]},"region_attributes":{"object":"pore"}},{"shape_attributes":{"name":"polygon","all_points_x":[134,139,141,141],"all_points_y":[69,87,87,68]},"region_attributes":{"object":"pore"}},{"shape_attributes":{"name":"polygon","all_points_x":[58,63,60],"all_points_y":[8,11,6]},"region_attributes":{"object":"pore"}},{"shape_attributes":{"name":"polygon","all_points_x":[100,104,108,109,116,124,122,122,112,106,103],"all_points_y":[184,193,201,204,205,203,196,195,192,186,183]},"region_attributes":{"object":"pore"}},{"shape_attributes":{"name":"polygon","all_points_x":[1,10,11,9,8,4,2,1],"all_points_y":[249,248,248,252,253,254,254,253]},"region_attributes":{"object":"pore"}},{"shape_attributes":{"name":"polygon","all_points_x":[100,102,104,109,106,105],"all_points_y":[246,253,258,256,249,248]},"region_attributes":{"object":"pore"}},{"shape_attributes":{"name":"polygon","all_points_x":[104,110,108,105,100,96],"all_points_y":[308,313,323,324,324,315]},"region_attributes":{"object":"pore"}},{"shape_attributes":{"name":"polygon","all_points_x":[108,115,115,110,104,106],"all_points_y":[347,346,349,352,350,348]},"region_attributes":{"object":"pore"}},{"shape_attributes":{"name":"polygon","all_points_x":[209,211,216,218,218,216],"all_points_y":[328,334,336,336,333,330]},"region_attributes":{"object":"pore"}},{"shape_attributes":{"name":"polygon","all_points_x":[194,210,210,208],"all_points_y":[210,216,210,205]},"region_attributes":{"object":"pore"}},{"shape_attributes":{"name":"polygon","all_points_x":[250,256,260,266,268,264,260,258],"all_points_y":[282,292,295,289,284,283,280,278]},"region_attributes":{"object":"pore"}},{"shape_attributes":{"name":"polygon","all_points_x":[271,276,277,280,279,276,272],"all_points_y":[57,61,63,63,58,56,53]},"region_attributes":{"object":"pore"}},{"shape_attributes":{"name":"polygon","all_points_x":[342,342,352,355,364,368,367,359,353,348],"all_points_y":[93,108,116,117,111,110,106,95,96,94]},"region_attributes":{"object":"pore"}},{"shape_attributes":{"name":"polygon","all_points_x":[351,350,352,356,366,368,366,364,357],"all_points_y":[201,208,212,216,214,212,207,203,203]},"region_attributes":{"object":"pore"}},{"shape_attributes":{"name":"polygon","all_points_x":[383,383,381,379,377,376,378,379],"all_points_y":[218,237,236,232,228,225,222,221]},"region_attributes":{"object":"pore"}},{"shape_attributes":{"name":"polygon","all_points_x":[160,161,163,164,169,171],"all_points_y":[2,7,8,12,12,10]},"region_attributes":{"object":"pore"}}],"file_attributes":{}},"16_2_s-03.tif_8.png283340":{"filename":"16_2_s-03.tif_8.png","size":85692,"regions":[{"shape_attributes":{"name":"polygon","all_points_x":[95,94,94,94,98,103,104,105],"all_points_y":[140,143,152,158,160,154,149,142]},"region_attributes":{"object":"pore"}},{"shape_attributes":{"name":"polygon","all_points_x":[19,26,32,32,31,29],"all_points_y":[240,248,245,240,238,237]},"region_attributes":{"object":"pore"}},{"shape_attributes":{"name":"polygon","all_points_x":[42,45,47,48,49,49,50,51,50,48],"all_points_y":[251,256,260,260,258,258,255,252,250,249]},"region_attributes":{"object":"pore"}},{"shape_attributes":{"name":"polygon","all_points_x":[8,10,5,6],"all_points_y":[285,291,287,286]},"region_attributes":{"object":"pore"}},{"shape_attributes":{"name":"polygon","all_points_x":[128,140,142,136,127,123,116,114,116,122,122,119,118,113,112,104,96,96,93,89,92,96,100,100,97,91,87,84,89,98,108,117,120],"all_points_y":[153,163,175,179,185,187,194,206,216,228,229,228,228,225,214,207,205,198,197,192,188,187,184,182,181,180,180,179,171,169,168,164,161]},"region_attributes":{"object":"pore"}},{"shape_attributes":{"name":"polygon","all_points_x":[143,138,127,125,124,127,128,127,127,130,140,152,158,161,173,175,172,173,165,159,152,144,144],"all_points_y":[192,191,191,200,207,213,216,222,225,230,230,232,235,236,227,218,206,195,204,209,209,204,197]},"region_attributes":{"object":"pore"}},{"shape_attributes":{"name":"polygon","all_points_x":[157,162,169,174,176,175,170,166,163],"all_points_y":[294,290,295,299,308,310,311,300,298]},"region_attributes":{"object":"pore"}},{"shape_attributes":{"name":"polygon","all_points_x":[204,206,209,209,207,204,202,200,202,204],"all_points_y":[164,172,180,181,181,179,175,170,164,163]},"region_attributes":{"object":"pore"}},{"shape_attributes":{"name":"polygon","all_points_x":[232,232,230,231,233,239,240,242,244,250,256,256,250,240,237],"all_points_y":[260,265,266,269,270,269,268,263,262,260,259,256,258,260,260]},"region_attributes":{"object":"pore"}},{"shape_attributes":{"name":"polygon","all_points_x":[288,288,290,294,296,296,293,290],"all_points_y":[355,360,362,363,360,356,354,353]},"region_attributes":{"object":"pore"}},{"shape_attributes":{"name":"polygon","all_points_x":[286,284,284,284,288,292,294,295,295,295,293,290],"all_points_y":[100,104,109,110,110,111,113,111,107,104,101,100]},"region_attributes":{"object":"pore"}},{"shape_attributes":{"name":"polygon","all_points_x":[374,377,379,379,379,379,376,376,373,373,372],"all_points_y":[209,212,214,214,211,209,206,206,205,205,208]},"region_attributes":{"object":"pore"}},{"shape_attributes":{"name":"polygon","all_points_x":[377,381,383,383,381,379],"all_points_y":[244,246,249,240,240,240]},"region_attributes":{"object":"pore"}}],"file_attributes":{}},"16_2_s-03.tif_9.png282772":{"filename":"16_2_s-03.tif_9.png","size":87138,"regions":[{"shape_attributes":{"name":"polygon","all_points_x":[1,8,15,15,11,8,6,2,1],"all_points_y":[22,26,32,34,37,40,35,34,34]},"region_attributes":{"object":"pore"}},{"shape_attributes":{"name":"polygon","all_points_x":[4,9,24,23,18,8],"all_points_y":[164,170,163,161,162,163]},"region_attributes":{"object":"pore"}},{"shape_attributes":{"name":"polygon","all_points_x":[46,55,58,59,56,54,52,48,47,50,56,58,59,59,62,63,61,61,63,69,72,78,79,81,79,78,79,73,67,61,58,55,53,50,48],"all_points_y":[52,55,60,64,67,69,70,71,71,79,85,89,91,93,97,94,89,86,85,86,83,73,67,65,58,56,51,49,48,44,43,43,43,46,47]},"region_attributes":{"object":"pore"}},{"shape_attributes":{"name":"polygon","all_points_x":[114,118,120,118],"all_points_y":[92,92,96,96]},"region_attributes":{"object":"pore"}},{"shape_attributes":{"name":"polygon","all_points_x":[136,136,140,142,145,142],"all_points_y":[161,164,172,178,176,165]},"region_attributes":{"object":"pore"}},{"shape_attributes":{"name":"polygon","all_points_x":[105,110,117,117,112,108,104],"all_points_y":[192,200,205,206,205,204,193]},"region_attributes":{"object":"pore"}},{"shape_attributes":{"name":"polygon","all_points_x":[68,69,74,70],"all_points_y":[310,317,312,308]},"region_attributes":{"object":"pore"}},{"shape_attributes":{"name":"polygon","all_points_x":[151,149,147,151,154,156,156,156],"all_points_y":[248,253,256,257,258,258,255,252]},"region_attributes":{"object":"pore"}},{"shape_attributes":{"name":"polygon","all_points_x":[166,169,168,165,164],"all_points_y":[282,288,288,285,284]},"region_attributes":{"object":"pore"}},{"shape_attributes":{"name":"polygon","all_points_x":[176,181,184,191,192,188,186,181,180],"all_points_y":[239,243,245,244,240,238,236,235,235]},"region_attributes":{"object":"pore"}},{"shape_attributes":{"name":"polygon","all_points_x":[201,204,207,209,210,208],"all_points_y":[249,256,259,254,249,248]},"region_attributes":{"object":"pore"}},{"shape_attributes":{"name":"polygon","all_points_x":[269,263,256,254,252,253,255,258,261,264,266],"all_points_y":[139,138,137,140,147,154,158,158,154,148,144]},"region_attributes":{"object":"pore"}},{"shape_attributes":{"name":"polygon","all_points_x":[287,297,300,300,294,285,276,273,274,277,282,280,272,272,261,256,256,248,250,254,258,256,249,244,247,250,258,262,265,278,283],"all_points_y":[151,160,160,173,180,183,190,199,212,217,227,227,225,218,205,202,197,194,188,184,180,179,180,178,170,168,167,169,168,162,156]},"region_attributes":{"object":"pore"}},{"shape_attributes":{"name":"polygon","all_points_x":[333,332,331,333,330,330,328,322,318,308,292,286,287,287,286,283,284,287,288,290,293,298,302,302,303,313,323,326],"all_points_y":[196,202,213,219,223,225,228,232,234,230,228,225,220,213,209,206,200,197,194,191,190,190,190,196,203,208,205,202]},"region_attributes":{"object":"pore"}},{"shape_attributes":{"name":"polygon","all_points_x":[316,324,327,328,336,334,327,322],"all_points_y":[292,299,303,309,306,298,293,288]},"region_attributes":{"object":"pore"}},{"shape_attributes":{"name":"polygon","all_points_x":[364,365,368,368,365,361,359,359,362],"all_points_y":[162,172,177,180,180,175,170,164,161]},"region_attributes":{"object":"pore"}}],"file_attributes":{}},"16_2_s-03.tif_10.png283362":{"filename":"16_2_s-03.tif_10.png","size":80604,"regions":[{"shape_attributes":{"name":"polygon","all_points_x":[51,52,62,56,50,41,38,40,45],"all_points_y":[51,59,72,78,72,65,63,60,56]},"region_attributes":{"object":"pore"}},{"shape_attributes":{"name":"polygon","all_points_x":[21,24,23,28,31,33,36,34,27],"all_points_y":[100,108,112,112,109,103,98,98,97]},"region_attributes":{"object":"pore"}},{"shape_attributes":{"name":"polygon","all_points_x":[17,24,24,20],"all_points_y":[318,321,326,328]},"region_attributes":{"object":"pore"}},{"shape_attributes":{"name":"polygon","all_points_x":[18,21,21,17,16],"all_points_y":[299,295,293,296,299]},"region_attributes":{"object":"pore"}},{"shape_attributes":{"name":"polygon","all_points_x":[123,138,138,136,132,127,124],"all_points_y":[189,188,185,184,184,185,187]},"region_attributes":{"object":"pore"}},{"shape_attributes":{"name":"polygon","all_points_x":[128,130,131,133,134,134,135],"all_points_y":[250,255,257,256,252,252,252]},"region_attributes":{"object":"pore"}},{"shape_attributes":{"name":"polygon","all_points_x":[180,184,188,197,196],"all_points_y":[0,3,2,2,1]},"region_attributes":{"object":"pore"}},{"shape_attributes":{"name":"polygon","all_points_x":[154,155,160,168,172,176,171,168,164],"all_points_y":[121,124,127,132,139,133,129,125,123]},"region_attributes":{"object":"pore"}},{"shape_attributes":{"name":"polygon","all_points_x":[169,164,173,174],"all_points_y":[152,161,160,154]},"region_attributes":{"object":"pore"}},{"shape_attributes":{"name":"polygon","all_points_x":[191,197,198,194,189,183,181,184],"all_points_y":[192,199,201,202,200,198,196,194]},"region_attributes":{"object":"pore"}},{"shape_attributes":{"name":"polygon","all_points_x":[196,197,198,200,205,208,206,200],"all_points_y":[230,234,239,240,232,230,228,229]},"region_attributes":{"object":"pore"}},{"shape_attributes":{"name":"polygon","all_points_x":[147,148,150,152,152,151],"all_points_y":[370,374,376,375,372,370]},"region_attributes":{"object":"pore"}},{"shape_attributes":{"name":"polygon","all_points_x":[255,252,254,260,262],"all_points_y":[350,356,362,362,354]},"region_attributes":{"object":"pore"}},{"shape_attributes":{"name":"polygon","all_points_x":[260,263,264,264,260,256,257],"all_points_y":[334,340,345,346,344,341,336]},"region_attributes":{"object":"pore"}},{"shape_attributes":{"name":"polygon","all_points_x":[311,311,314,321,324,324],"all_points_y":[254,259,260,260,259,251]},"region_attributes":{"object":"pore"}},{"shape_attributes":{"name":"polygon","all_points_x":[348,344,343,347,354,359,358,358],"all_points_y":[299,304,310,312,314,314,311,308]},"region_attributes":{"object":"pore"}},{"shape_attributes":{"name":"polygon","all_points_x":[204,208,212,213,211],"all_points_y":[50,47,52,58,60]},"region_attributes":{"object":"pore"}},{"shape_attributes":{"name":"polygon","all_points_x":[262,268,274,280,278,271,267],"all_points_y":[48,46,50,57,58,52,50]},"region_attributes":{"object":"pore"}},{"shape_attributes":{"name":"polygon","all_points_x":[358,354,362,363,364],"all_points_y":[77,89,90,90,89]},"region_attributes":{"object":"pore"}},{"shape_attributes":{"name":"polygon","all_points_x":[338,340,360,361,355,348],"all_points_y":[153,158,158,155,156,155]},"region_attributes":{"object":"pore"}},{"shape_attributes":{"name":"polygon","all_points_x":[260,267,271,268,262],"all_points_y":[250,252,248,244,248]},"region_attributes":{"object":"pore"}}],"file_attributes":{}},"16_2_x-01.tif_1.png277689":{"filename":"16_2_x-01.tif_1.png","size":81184,"regions":[{"shape_attributes":{"name":"polygon","all_points_x":[27,35,46,41,22,12,16,16,20,24],"all_points_y":[108,122,136,136,135,127,119,111,108,108]},"region_attributes":{"object":"pore"}},{"shape_attributes":{"name":"polygon","all_points_x":[32,37,42,51,43,36],"all_points_y":[57,61,70,66,62,56]},"region_attributes":{"object":"pore"}},{"shape_attributes":{"name":"polygon","all_points_x":[46,48,53,51,50,46],"all_points_y":[180,176,176,181,184,180]},"region_attributes":{"object":"pore"}},{"shape_attributes":{"name":"polygon","all_points_x":[162,161,161,164,178,179,184],"all_points_y":[35,40,50,55,50,42,36]},"region_attributes":{"object":"pore"}},{"shape_attributes":{"name":"polygon","all_points_x":[217,223,226,232,238,242,254,259,259,244,235,220,218],"all_points_y":[21,20,16,18,20,21,19,4,1,0,4,11,17]},"region_attributes":{"object":"pore"}},{"shape_attributes":{"name":"polygon","all_points_x":[150,150,151,158,160,160,156,151,149,147,148,146,144,143,146,146],"all_points_y":[120,128,136,141,145,149,152,153,154,146,139,133,130,128,124,123]},"region_attributes":{"object":"pore"}},{"shape_attributes":{"name":"polygon","all_points_x":[122,125,126,126,123,121,119],"all_points_y":[239,242,246,248,250,251,251]},"region_attributes":{"object":"pore"}},{"shape_attributes":{"name":"polygon","all_points_x":[212,221,229,235,243,246,237,225,222,212],"all_points_y":[228,217,221,230,255,268,262,256,239,232]},"region_attributes":{"object":"pore"}},{"shape_attributes":{"name":"polygon","all_points_x":[160,165,171,182,184,179,170,167],"all_points_y":[225,220,220,222,233,230,227,227]},"region_attributes":{"object":"pore"}},{"shape_attributes":{"name":"polygon","all_points_x":[302,309,316,319,325,321,314,312,308,306],"all_points_y":[285,278,277,288,300,304,306,304,292,289]},"region_attributes":{"object":"pore"}},{"shape_attributes":{"name":"polygon","all_points_x":[266,267,272,274,274],"all_points_y":[370,374,374,373,369]},"region_attributes":{"object":"pore"}}],"file_attributes":{}},"16_2_x-01.tif_2.png275874":{"filename":"16_2_x-01.tif_2.png","size":81508,"regions":[{"shape_attributes":{"name":"polygon","all_points_x":[140,141,136,133,141,147,150,147,147],"all_points_y":[15,21,46,64,69,54,32,20,12]},"region_attributes":{"object":"pore"}},{"shape_attributes":{"name":"polygon","all_points_x":[46,51,52,52,48,44,42,43],"all_points_y":[70,72,75,77,79,80,77,73]},"region_attributes":{"object":"pore"}},{"shape_attributes":{"name":"polygon","all_points_x":[22,29,39,48,55,57,56],"all_points_y":[299,314,309,307,305,297,286]},"region_attributes":{"object":"pore"}},{"shape_attributes":{"name":"polygon","all_points_x":[217,216,218,221,223,222],"all_points_y":[146,149,152,152,150,146]},"region_attributes":{"object":"pore"}},{"shape_attributes":{"name":"polygon","all_points_x":[264,265,268,294,301,298,291,287,281,278],"all_points_y":[318,325,329,332,317,310,301,300,311,314]},"region_attributes":{"object":"pore"}},{"shape_attributes":{"name":"polygon","all_points_x":[241,245,252,256,254,250,246],"all_points_y":[379,382,382,382,377,376,376]},"region_attributes":{"object":"pore"}},{"shape_attributes":{"name":"polygon","all_points_x":[317,314,314,319,324,327,327],"all_points_y":[375,375,380,383,383,380,378]},"region_attributes":{"object":"pore"}},{"shape_attributes":{"name":"polygon","all_points_x":[325,326,323,319,321,322],"all_points_y":[233,243,246,248,236,232]},"region_attributes":{"object":"pore"}},{"shape_attributes":{"name":"polygon","all_points_x":[259,273,306,319,329,333,349,356,359,361,364,365,364,358,351,331,318,314,312,307,301,290,283,277,272],"all_points_y":[130,126,122,111,98,83,87,85,82,82,81,84,87,88,94,109,121,127,132,131,126,129,130,132,133]},"region_attributes":{"object":"pore"}},{"shape_attributes":{"name":"polygon","all_points_x":[354,357,366,379,383,366,358],"all_points_y":[191,205,206,210,204,197,191]},"region_attributes":{"object":"pore"}},{"shape_attributes":{"name":"polygon","all_points_x":[19,30,33,38,37,33],"all_points_y":[192,188,184,186,189,190]},"region_attributes":{"object":"pore"}}],"file_attributes":{}},"16_2_x-01.tif_4.png276538":{"filename":"16_2_x-01.tif_4.png","size":77101,"regions":[{"shape_attributes":{"name":"polygon","all_points_x":[213,219,228,233,236,223,215],"all_points_y":[182,191,191,180,176,178,180]},"region_attributes":{"object":"pore"}},{"shape_attributes":{"name":"polygon","all_points_x":[311,313,309,307,307,311,316,321,322,321,320,321],"all_points_y":[205,215,228,244,255,261,260,237,226,221,211,203]},"region_attributes":{"object":"pore"}},{"shape_attributes":{"name":"polygon","all_points_x":[214,216,222,224,225,223,218],"all_points_y":[81,85,82,76,72,71,72]},"region_attributes":{"object":"pore"}}],"file_attributes":{}},"16_2_x-01.tif_5.png276964":{"filename":"16_2_x-01.tif_5.png","size":83273,"regions":[{"shape_attributes":{"name":"polygon","all_points_x":[76,90,96,99,100,103,103,108,111,85,80],"all_points_y":[12,20,31,32,32,30,25,9,0,2,8]},"region_attributes":{"object":"pore"}},{"shape_attributes":{"name":"polygon","all_points_x":[202,212,217,220,226,222,217,209,205],"all_points_y":[11,18,24,15,5,2,2,4,6]},"region_attributes":{"object":"pore"}},{"shape_attributes":{"name":"polygon","all_points_x":[170,173,188,189,188,186,176],"all_points_y":[93,88,97,100,111,117,112]},"region_attributes":{"object":"pore"}},{"shape_attributes":{"name":"polygon","all_points_x":[44,52,55,61,64,61,53,47,47],"all_points_y":[191,191,196,203,204,206,209,210,203]},"region_attributes":{"object":"pore"}},{"shape_attributes":{"name":"polygon","all_points_x":[86,83,81,82,83,89,91],"all_points_y":[286,288,292,298,302,302,300]},"region_attributes":{"object":"pore"}},{"shape_attributes":{"name":"polygon","all_points_x":[145,146,152,158,160,158,156,154],"all_points_y":[299,304,307,307,303,300,299,298]},"region_attributes":{"object":"pore"}},{"shape_attributes":{"name":"polygon","all_points_x":[353,350,346,347,352,358,361,364,359],"all_points_y":[110,119,130,140,141,137,120,115,113]},"region_attributes":{"object":"pore"}},{"shape_attributes":{"name":"polygon","all_points_x":[289,294,290,293,305,313,325,327,322,309,305,294,282,275,274],"all_points_y":[244,249,258,269,293,303,309,318,323,328,329,325,308,294,280]},"region_attributes":{"object":"pore"}},{"shape_attributes":{"name":"polygon","all_points_x":[154,152,151,152,155,158,158],"all_points_y":[337,339,342,344,344,341,337]},"region_attributes":{"object":"pore"}}],"file_attributes":{}},"16_2_x-01.tif_6.png278602":{"filename":"16_2_x-01.tif_6.png","size":84456,"regions":[{"shape_attributes":{"name":"polygon","all_points_x":[19,22,24,18,10,3,0,1,6],"all_points_y":[66,78,86,93,98,98,96,80,73]},"region_attributes":{"object":"pore"}},{"shape_attributes":{"name":"polygon","all_points_x":[69,62,60,62,55,51,34,38,49,60],"all_points_y":[133,158,165,168,167,154,146,139,133,132]},"region_attributes":{"object":"pore"}},{"shape_attributes":{"name":"polygon","all_points_x":[161,170,175,179,181,183,183,178,170,162],"all_points_y":[145,152,158,152,146,138,137,136,136,140]},"region_attributes":{"object":"pore"}},{"shape_attributes":{"name":"polygon","all_points_x":[130,127,130,133,133,144,146,146,140],"all_points_y":[222,228,233,240,244,253,245,230,226]},"region_attributes":{"object":"pore"}},{"shape_attributes":{"name":"polygon","all_points_x":[8,15,22,18,10,6,3,3,5],"all_points_y":[327,335,339,341,343,342,332,327,325]},"region_attributes":{"object":"pore"}},{"shape_attributes":{"name":"polygon","all_points_x":[310,322,319,316,313,307,305,307],"all_points_y":[243,249,257,270,275,275,274,258]},"region_attributes":{"object":"pore"}},{"shape_attributes":{"name":"polygon","all_points_x":[270,270,279,296,280],"all_points_y":[69,79,77,74,69]},"region_attributes":{"object":"pore"}}],"file_attributes":{}},"16_2_x-01.tif_7.png273507":{"filename":"16_2_x-01.tif_7.png","size":78843,"regions":[{"shape_attributes":{"name":"polygon","all_points_x":[61,61,59,53],"all_points_y":[25,37,42,42]},"region_attributes":{"object":"pore"}},{"shape_attributes":{"name":"polygon","all_points_x":[146,158,171,184,196,192,191,185,182,175,158,149,144],"all_points_y":[7,20,29,36,44,52,59,58,45,41,32,25,11]},"region_attributes":{"object":"pore"}},{"shape_attributes":{"name":"polygon","all_points_x":[112,117,121,118,114,112,110,108,109],"all_points_y":[69,73,75,77,78,78,78,74,72]},"region_attributes":{"object":"pore"}},{"shape_attributes":{"name":"polygon","all_points_x":[99,109,113,124,112,104,96],"all_points_y":[126,126,130,137,139,139,135]},"region_attributes":{"object":"pore"}},{"shape_attributes":{"name":"polygon","all_points_x":[99,107,108,108,105,100,98],"all_points_y":[212,215,220,223,223,220,215]},"region_attributes":{"object":"pore"}},{"shape_attributes":{"name":"polygon","all_points_x":[102,101,100,100,102,104,105,107,107,107,106,105],"all_points_y":[329,331,332,335,337,337,337,337,336,333,330,329]},"region_attributes":{"object":"pore"}},{"shape_attributes":{"name":"polygon","all_points_x":[50,64,77,84,74,63,54],"all_points_y":[372,372,372,377,380,380,380]},"region_attributes":{"object":"pore"}},{"shape_attributes":{"name":"polygon","all_points_x":[173,185,191,188,188,180,176],"all_points_y":[68,61,67,81,93,101,77]},"region_attributes":{"object":"pore"}},{"shape_attributes":{"name":"polygon","all_points_x":[210,218,229,242,244,244,226],"all_points_y":[224,224,230,235,237,239,233]},"region_attributes":{"object":"pore"}},{"shape_attributes":{"name":"polygon","all_points_x":[221,232,238,240,242,240,239,236,235,231,229,223,220],"all_points_y":[261,270,267,270,275,281,288,296,297,297,292,288,284]},"region_attributes":{"object":"pore"}},{"shape_attributes":{"name":"polygon","all_points_x":[285,295,299,306,316,317,312,300],"all_points_y":[275,289,285,284,284,281,279,276]},"region_attributes":{"object":"pore"}},{"shape_attributes":{"name":"polygon","all_points_x":[266,267,275,293,296,299,297,290,286,278],"all_points_y":[108,126,126,117,109,97,85,87,93,101]},"region_attributes":{"object":"pore"}}],"file_attributes":{}},"16_2_x-01.tif_8.png276975":{"filename":"16_2_x-01.tif_8.png","size":79422,"regions":[{"shape_attributes":{"name":"polygon","all_points_x":[57,73,70,68,65,53],"all_points_y":[36,46,50,54,55,53]},"region_attributes":{"object":"pore"}},{"shape_attributes":{"name":"polygon","all_points_x":[166,174,178,185,186,179,173,170,169],"all_points_y":[14,13,19,26,27,29,30,30,21]},"region_attributes":{"object":"pore"}},{"shape_attributes":{"name":"polygon","all_points_x":[38,38,37,36,31,30,36],"all_points_y":[220,229,235,235,233,231,224]},"region_attributes":{"object":"pore"}},{"shape_attributes":{"name":"polygon","all_points_x":[89,98,92,88,86,86,87],"all_points_y":[261,267,270,271,268,265,264]},"region_attributes":{"object":"pore"}},{"shape_attributes":{"name":"polygon","all_points_x":[82,100,94,80,72,77],"all_points_y":[318,330,330,330,328,318]},"region_attributes":{"object":"pore"}},{"shape_attributes":{"name":"polygon","all_points_x":[149,163,166,167,164,158,153],"all_points_y":[261,252,258,274,283,291,269]},"region_attributes":{"object":"pore"}},{"shape_attributes":{"name":"polygon","all_points_x":[169,173,161,144,132,122,121,128,134,146,156,164],"all_points_y":[248,236,228,222,212,198,201,215,224,229,238,247]},"region_attributes":{"object":"pore"}},{"shape_attributes":{"name":"polygon","all_points_x":[208,213,212,209,205,204,204,204,205],"all_points_y":[108,118,124,126,124,121,116,112,109]},"region_attributes":{"object":"pore"}},{"shape_attributes":{"name":"polygon","all_points_x":[267,271,278,280,282,280,276,273,269,267],"all_points_y":[122,120,120,122,127,129,130,129,127,123]},"region_attributes":{"object":"pore"}},{"shape_attributes":{"name":"polygon","all_points_x":[275,272,273,276,279,279,279],"all_points_y":[158,162,166,166,163,160,159]},"region_attributes":{"object":"pore"}},{"shape_attributes":{"name":"polygon","all_points_x":[273,275,271,264,250,245,244,258,265,270],"all_points_y":[276,289,304,313,319,319,299,289,281,280]},"region_attributes":{"object":"pore"}},{"shape_attributes":{"name":"polygon","all_points_x":[369,368,373,379,373],"all_points_y":[287,305,302,303,292]},"region_attributes":{"object":"pore"}}],"file_attributes":{}},"16_2_x-01.tif_9.png279553":{"filename":"16_2_x-01.tif_9.png","size":79495,"regions":[{"shape_attributes":{"name":"polygon","all_points_x":[37,47,54,62,68,72,54,50,48,44],"all_points_y":[71,58,63,77,96,112,98,97,87,77]},"region_attributes":{"object":"pore"}},{"shape_attributes":{"name":"polygon","all_points_x":[128,134,140,148,138,134,128],"all_points_y":[126,119,119,144,148,137,129]},"region_attributes":{"object":"pore"}},{"shape_attributes":{"name":"polygon","all_points_x":[39,49,52,51,46],"all_points_y":[312,321,320,312,305]},"region_attributes":{"object":"pore"}}],"file_attributes":{}},"16_2_x-02.tif_3.png273993":{"filename":"16_2_x-02.tif_3.png","size":78250,"regions":[{"shape_attributes":{"name":"polygon","all_points_x":[36,41,35,30,25,23,27],"all_points_y":[33,45,51,65,60,54,42]},"region_attributes":{"object":"pore"}},{"shape_attributes":{"name":"polygon","all_points_x":[16,26,29,29,27,25,20,18,14,13,15],"all_points_y":[103,101,101,107,110,112,114,114,114,111,107]},"region_attributes":{"object":"pore"}},{"shape_attributes":{"name":"polygon","all_points_x":[192,188,187,184,185,196,206,212,214,214,215,215,207,206],"all_points_y":[143,150,155,160,161,162,160,159,159,154,150,148,139,139]},"region_attributes":{"object":"pore"}},{"shape_attributes":{"name":"polygon","all_points_x":[158,171,176,188,196,186,181,179,173,160,156,161,158,154,154],"all_points_y":[204,214,230,248,253,256,259,265,263,254,249,239,222,214,204]},"region_attributes":{"object":"pore"}},{"shape_attributes":{"name":"polygon","all_points_x":[81,104,109,105,70,80,81],"all_points_y":[367,368,378,384,383,376,373]},"region_attributes":{"object":"pore"}},{"shape_attributes":{"name":"polygon","all_points_x":[234,252,260,269,283,281,274,268,265,273,279,279,273,260,245,236,232],"all_points_y":[348,343,341,344,348,354,350,350,352,354,357,359,360,356,356,354,352]},"region_attributes":{"object":"pore"}},{"shape_attributes":{"name":"polygon","all_points_x":[318,315,308,303,307,316,330,332,328,322],"all_points_y":[128,137,152,161,162,162,154,147,133,129]},"region_attributes":{"object":"pore"}},{"shape_attributes":{"name":"polygon","all_points_x":[235,248,256,268,260,236],"all_points_y":[6,14,24,19,0,0]},"region_attributes":{"object":"pore"}},{"shape_attributes":{"name":"polygon","all_points_x":[383,376,383],"all_points_y":[85,90,100]},"region_attributes":{"object":"pore"}}],"file_attributes":{}},"16_2_x-02.tif_5.png274525":{"filename":"16_2_x-02.tif_5.png","size":80009,"regions":[{"shape_attributes":{"name":"polygon","all_points_x":[26,30,24,21,18,11,5,4,9,13],"all_points_y":[14,17,22,32,36,42,43,36,25,19]},"region_attributes":{"object":"pore"}},{"shape_attributes":{"name":"polygon","all_points_x":[69,74,81,78],"all_points_y":[19,24,21,18]},"region_attributes":{"object":"pore"}},{"shape_attributes":{"name":"polygon","all_points_x":[79,77,81,88,92,92,91,88],"all_points_y":[56,59,63,61,59,54,53,53]},"region_attributes":{"object":"pore"}},{"shape_attributes":{"name":"polygon","all_points_x":[117,118,118,117,115,113,112,112],"all_points_y":[49,54,58,61,62,61,58,58]},"region_attributes":{"object":"pore"}},{"shape_attributes":{"name":"polygon","all_points_x":[131,144,151,150,143,136,130,130],"all_points_y":[28,32,33,38,37,38,36,32]},"region_attributes":{"object":"pore"}},{"shape_attributes":{"name":"polygon","all_points_x":[141,145,152,151,145,134,131,126,114],"all_points_y":[61,71,76,84,99,113,113,102,96]},"region_attributes":{"object":"pore"}},{"shape_attributes":{"name":"polygon","all_points_x":[111,121,122,124,124,120,113,107,107,105],"all_points_y":[99,106,106,111,113,115,114,110,107,103]},"region_attributes":{"object":"pore"}},{"shape_attributes":{"name":"polygon","all_points_x":[58,70,75,81,77,72,56],"all_points_y":[92,93,92,95,99,101,99]},"region_attributes":{"object":"pore"}},{"shape_attributes":{"name":"polygon","all_points_x":[117,123,122,138,140,139,138,136],"all_points_y":[169,187,198,205,198,185,179,171]},"region_attributes":{"object":"pore"}},{"shape_attributes":{"name":"polygon","all_points_x":[126,113,116,133,131],"all_points_y":[364,374,384,382,365]},"region_attributes":{"object":"pore"}},{"shape_attributes":{"name":"polygon","all_points_x":[155,154,172,160],"all_points_y":[377,383,384,376]},"region_attributes":{"object":"pore"}},{"shape_attributes":{"name":"polygon","all_points_x":[361,365,374,378,380,373],"all_points_y":[372,383,382,380,369,369]},"region_attributes":{"object":"pore"}},{"shape_attributes":{"name":"polygon","all_points_x":[339,340,342,355,350,348,346],"all_points_y":[94,105,111,108,102,96,95]},"region_attributes":{"object":"pore"}},{"shape_attributes":{"name":"polygon","all_points_x":[312,309,317,321],"all_points_y":[136,144,143,135]},"region_attributes":{"object":"pore"}}],"file_attributes":{}},"16_2_x-02.tif_7.png278506":{"filename":"16_2_x-02.tif_7.png","size":81218,"regions":[{"shape_attributes":{"name":"polygon","all_points_x":[15,27,16,2,2],"all_points_y":[47,69,69,75,52]},"region_attributes":{"object":"pore"}},{"shape_attributes":{"name":"polygon","all_points_x":[61,59,66,79,83,80,77,70,67],"all_points_y":[94,104,113,119,117,109,102,95,92]},"region_attributes":{"object":"pore"}},{"shape_attributes":{"name":"polygon","all_points_x":[174,183,183,176,170,166,158,174,174],"all_points_y":[177,177,191,198,210,223,212,194,181]},"region_attributes":{"object":"pore"}},{"shape_attributes":{"name":"polygon","all_points_x":[68,73,70,65,66],"all_points_y":[236,237,242,246,239]},"region_attributes":{"object":"pore"}},{"shape_attributes":{"name":"polygon","all_points_x":[105,103,107,113,115],"all_points_y":[239,244,244,244,241]},"region_attributes":{"object":"pore"}},{"shape_attributes":{"name":"polygon","all_points_x":[62,63,65,74,81,82,80],"all_points_y":[318,324,341,340,335,328,311]},"region_attributes":{"object":"pore"}},{"shape_attributes":{"name":"polygon","all_points_x":[27,37,35,34,28],"all_points_y":[10,7,2,1,6]},"region_attributes":{"object":"pore"}},{"shape_attributes":{"name":"polygon","all_points_x":[242,240,242,246,249,246],"all_points_y":[37,42,46,45,44,37]},"region_attributes":{"object":"pore"}},{"shape_attributes":{"name":"polygon","all_points_x":[261,266,269,270,278,281,277],"all_points_y":[153,159,165,167,163,158,151]},"region_attributes":{"object":"pore"}},{"shape_attributes":{"name":"polygon","all_points_x":[233,233,244,242],"all_points_y":[244,251,252,243]},"region_attributes":{"object":"pore"}},{"shape_attributes":{"name":"polygon","all_points_x":[205,212,210,212,212,201,201],"all_points_y":[333,339,348,362,369,357,337]},"region_attributes":{"object":"pore"}},{"shape_attributes":{"name":"polygon","all_points_x":[260,268,278,270,264,258],"all_points_y":[317,318,320,325,325,320]},"region_attributes":{"object":"pore"}},{"shape_attributes":{"name":"polygon","all_points_x":[250,256,259,259,257,255,250],"all_points_y":[361,360,361,366,367,367,363]},"region_attributes":{"object":"pore"}},{"shape_attributes":{"name":"polygon","all_points_x":[362,352,349,342,340,348,359],"all_points_y":[259,273,279,277,266,257,255]},"region_attributes":{"object":"pore"}},{"shape_attributes":{"name":"polygon","all_points_x":[376,375,381,384,383],"all_points_y":[269,283,283,281,271]},"region_attributes":{"object":"pore"}}],"file_attributes":{}},"16_2_x-02.tif_8.png276299":{"filename":"16_2_x-02.tif_8.png","size":80191,"regions":[{"shape_attributes":{"name":"polygon","all_points_x":[86,79,76,77,85,95,95,101,96,90],"all_points_y":[38,51,55,63,61,53,44,37,33,37]},"region_attributes":{"object":"pore"}},{"shape_attributes":{"name":"polygon","all_points_x":[144,146,155,154,149],"all_points_y":[39,46,43,40,37]},"region_attributes":{"object":"pore"}},{"shape_attributes":{"name":"polygon","all_points_x":[152,163,168,165,163,159,155,152],"all_points_y":[74,72,75,79,82,84,83,78]},"region_attributes":{"object":"pore"}},{"shape_attributes":{"name":"polygon","all_points_x":[192,188,187,185,185,187,189,190,190,191,192,192],"all_points_y":[71,71,75,77,79,81,81,80,77,76,75,74]},"region_attributes":{"object":"pore"}},{"shape_attributes":{"name":"polygon","all_points_x":[203,202,205,217,222,222,214,208],"all_points_y":[47,56,59,57,57,53,51,49]},"region_attributes":{"object":"pore"}},{"shape_attributes":{"name":"polygon","all_points_x":[130,128,147,153,151,141],"all_points_y":[112,119,120,117,112,113]},"region_attributes":{"object":"pore"}},{"shape_attributes":{"name":"polygon","all_points_x":[214,197,189,189,194,198,205,210,219,224],"all_points_y":[81,104,115,117,121,126,136,131,115,96]},"region_attributes":{"object":"pore"}},{"shape_attributes":{"name":"polygon","all_points_x":[183,190,196,197,196,188,182,179,179,179],"all_points_y":[118,125,127,132,135,134,131,127,124,122]},"region_attributes":{"object":"pore"}},{"shape_attributes":{"name":"polygon","all_points_x":[211,214,213,208,190,192,195,196],"all_points_y":[224,217,204,193,188,197,208,218]},"region_attributes":{"object":"pore"}}],"file_attributes":{}},"16_2_x-02.tif_10.png274772":{"filename":"16_2_x-02.tif_10.png","size":79802,"regions":[{"shape_attributes":{"name":"polygon","all_points_x":[156,159,158,158,149,144,149],"all_points_y":[60,60,75,90,88,86,72]},"region_attributes":{"object":"pore"}},{"shape_attributes":{"name":"polygon","all_points_x":[191,191,201,202,202],"all_points_y":[1,15,30,26,3]},"region_attributes":{"object":"pore"}},{"shape_attributes":{"name":"polygon","all_points_x":[241,244,247,249,249,247,244],"all_points_y":[23,20,20,23,25,27,27]},"region_attributes":{"object":"pore"}},{"shape_attributes":{"name":"polygon","all_points_x":[308,305,310,321,334,342,341,333,326,316],"all_points_y":[38,44,55,60,53,48,41,40,43,43]},"region_attributes":{"object":"pore"}},{"shape_attributes":{"name":"polygon","all_points_x":[155,161,159,166,167,161,156,154,148],"all_points_y":[149,157,168,177,188,186,185,183,171]},"region_attributes":{"object":"pore"}},{"shape_attributes":{"name":"polygon","all_points_x":[109,124,141,134,130,125,119,113,103],"all_points_y":[160,170,174,177,180,183,185,185,170]},"region_attributes":{"object":"pore"}},{"shape_attributes":{"name":"polygon","all_points_x":[134,138,140,146,149,147,143],"all_points_y":[189,196,201,194,190,188,187]},"region_attributes":{"object":"pore"}},{"shape_attributes":{"name":"polygon","all_points_x":[70,71,71,78,78,77],"all_points_y":[187,196,201,199,190,187]},"region_attributes":{"object":"pore"}},{"shape_attributes":{"name":"polygon","all_points_x":[239,238,233,228,229,229,224,217,215,221,222,224],"all_points_y":[155,167,180,184,204,210,217,222,225,195,183,166]},"region_attributes":{"object":"pore"}},{"shape_attributes":{"name":"polygon","all_points_x":[222,232,243,245,246,245,241,231,222,216,221,222],"all_points_y":[246,253,255,266,279,284,285,283,267,263,260,254]},"region_attributes":{"object":"pore"}},{"shape_attributes":{"name":"polygon","all_points_x":[233,235,241,242],"all_points_y":[287,296,297,290]},"region_attributes":{"object":"pore"}},{"shape_attributes":{"name":"polygon","all_points_x":[136,130,133],"all_points_y":[280,295,297]},"region_attributes":{"object":"pore"}},{"shape_attributes":{"name":"polygon","all_points_x":[333,330,339,351,360,352],"all_points_y":[350,348,342,336,335,345]},"region_attributes":{"object":"pore"}},{"shape_attributes":{"name":"polygon","all_points_x":[263,264,270,272],"all_points_y":[328,334,336,335]},"region_attributes":{"object":"pore"}}],"file_attributes":{}},"16_2_x-03.tif_2.png278402":{"filename":"16_2_x-03.tif_2.png","size":82954,"regions":[{"shape_attributes":{"name":"polygon","all_points_x":[268,273,284,295,301,305,306,297,294,305,310,309,304,293],"all_points_y":[15,23,37,70,81,80,77,59,41,22,14,2,2,8]},"region_attributes":{"object":"pore"}},{"shape_attributes":{"name":"polygon","all_points_x":[60,70,85,79,65,63,59,58,53,49,45,48,52],"all_points_y":[133,143,146,151,158,168,177,180,179,177,168,152,147]},"region_attributes":{"object":"pore"}},{"shape_attributes":{"name":"polygon","all_points_x":[103,124,133,124,109,109,94,102],"all_points_y":[218,221,233,241,257,269,269,238]},"region_attributes":{"object":"pore"}},{"shape_attributes":{"name":"polygon","all_points_x":[52,64,67,63,62,59,54,50,48],"all_points_y":[325,333,336,342,344,344,341,338,333]},"region_attributes":{"object":"pore"}},{"shape_attributes":{"name":"polygon","all_points_x":[111,116,116,114,110,107],"all_points_y":[99,103,109,111,110,105]},"region_attributes":{"object":"pore"}},{"shape_attributes":{"name":"polygon","all_points_x":[228,238,245,244,242],"all_points_y":[246,257,248,243,243]},"region_attributes":{"object":"pore"}},{"shape_attributes":{"name":"polygon","all_points_x":[251,251,249,247,245,244,244,247,248,255,259,263,264,261,259,263,263,263,258,256,256],"all_points_y":[269,279,284,287,290,292,298,305,310,312,312,307,304,304,298,295,292,288,282,273,272]},"region_attributes":{"object":"pore"}},{"shape_attributes":{"name":"polygon","all_points_x":[268,264,260,263,265],"all_points_y":[114,124,118,112,112]},"region_attributes":{"object":"pore"}},{"shape_attributes":{"name":"polygon","all_points_x":[304,299,299,303,307,310,311,310,310],"all_points_y":[118,123,130,133,134,132,130,124,120]},"region_attributes":{"object":"pore"}},{"shape_attributes":{"name":"polygon","all_points_x":[282,293,296,297,296,293],"all_points_y":[154,160,167,171,173,174]},"region_attributes":{"object":"pore"}},{"shape_attributes":{"name":"polygon","all_points_x":[350,350,354,357],"all_points_y":[164,175,178,176]},"region_attributes":{"object":"pore"}},{"shape_attributes":{"name":"polygon","all_points_x":[375,376,384,383,381],"all_points_y":[185,195,195,187,183]},"region_attributes":{"object":"pore"}},{"shape_attributes":{"name":"polygon","all_points_x":[380,378,377,379,381,383,383],"all_points_y":[113,119,126,129,127,121,118]},"region_attributes":{"object":"pore"}}],"file_attributes":{}},"16_2_x-03.tif_4.png279507":{"filename":"16_2_x-03.tif_4.png","size":83834,"regions":[{"shape_attributes":{"name":"polygon","all_points_x":[8,20,14,11,11,1,0],"all_points_y":[89,93,104,115,125,125,94]},"region_attributes":{"object":"pore"}},{"shape_attributes":{"name":"polygon","all_points_x":[31,41,38,35,31,28],"all_points_y":[193,204,209,211,203,198]},"region_attributes":{"object":"pore"}},{"shape_attributes":{"name":"polygon","all_points_x":[128,125,121,113],"all_points_y":[70,91,93,75]},"region_attributes":{"object":"pore"}},{"shape_attributes":{"name":"polygon","all_points_x":[148,142,145,157,158],"all_points_y":[16,23,29,26,23]},"region_attributes":{"object":"pore"}},{"shape_attributes":{"name":"polygon","all_points_x":[169,177,182,173,166],"all_points_y":[25,25,39,35,30]},"region_attributes":{"object":"pore"}},{"shape_attributes":{"name":"polygon","all_points_x":[240,239,250,248],"all_points_y":[91,104,108,96]},"region_attributes":{"object":"pore"}},{"shape_attributes":{"name":"polygon","all_points_x":[267,272,287,284,278],"all_points_y":[87,86,92,95,95]},"region_attributes":{"object":"pore"}},{"shape_attributes":{"name":"polygon","all_points_x":[336,334,336,335,340,342,344,344],"all_points_y":[98,104,115,124,123,115,104,100]},"region_attributes":{"object":"pore"}},{"shape_attributes":{"name":"polygon","all_points_x":[363,356,368],"all_points_y":[163,173,174]},"region_attributes":{"object":"pore"}},{"shape_attributes":{"name":"polygon","all_points_x":[372,373,361,353,357,361],"all_points_y":[224,228,237,238,233,231]},"region_attributes":{"object":"pore"}},{"shape_attributes":{"name":"polygon","all_points_x":[268,279,286,286,286,284,283,275,273],"all_points_y":[274,270,271,274,278,282,283,283,281]},"region_attributes":{"object":"pore"}},{"shape_attributes":{"name":"polygon","all_points_x":[196,212,221,216,215,211,202,197],"all_points_y":[298,297,296,301,303,303,303,300]},"region_attributes":{"object":"pore"}},{"shape_attributes":{"name":"polygon","all_points_x":[236,232,231,236,240,243],"all_points_y":[263,266,272,273,270,265]},"region_attributes":{"object":"pore"}},{"shape_attributes":{"name":"polygon","all_points_x":[144,152,158,151,150],"all_points_y":[175,183,175,173,173]},"region_attributes":{"object":"pore"}},{"shape_attributes":{"name":"polygon","all_points_x":[291,290,280,264,260,262,272,284,300,303,309,317,318,310,302],"all_points_y":[332,346,355,363,366,369,367,370,377,379,369,367,366,347,334]},"region_attributes":{"object":"pore"}},{"shape_attributes":{"name":"polygon","all_points_x":[350,357,361,366,368,367,364,360,357],"all_points_y":[382,377,374,375,376,381,382,384,384]},"region_attributes":{"object":"pore"}}],"file_attributes":{}},"16_2_x-03.tif_5.png279375":{"filename":"16_2_x-03.tif_5.png","size":80769,"regions":[{"shape_attributes":{"name":"polygon","all_points_x":[79,90,96,101,104,99,93],"all_points_y":[3,9,7,8,6,0,2]},"region_attributes":{"object":"pore"}},{"shape_attributes":{"name":"polygon","all_points_x":[35,35,41,45,47,47,47,43,39],"all_points_y":[91,99,104,102,98,96,92,90,88]},"region_attributes":{"object":"pore"}},{"shape_attributes":{"name":"polygon","all_points_x":[6,29,28,25,17,13,7,5],"all_points_y":[148,155,165,169,170,167,160,155]},"region_attributes":{"object":"pore"}},{"shape_attributes":{"name":"polygon","all_points_x":[76,85,94,109,122,141,144,142,141,137,132,128,122,115,111,104,95,95,91,88],"all_points_y":[134,119,105,101,105,99,104,109,111,114,115,115,119,123,128,132,139,143,147,148]},"region_attributes":{"object":"pore"}},{"shape_attributes":{"name":"polygon","all_points_x":[191,202,210,212,212,205,192,191,188],"all_points_y":[43,52,63,67,70,72,75,64,49]},"region_attributes":{"object":"pore"}},{"shape_attributes":{"name":"polygon","all_points_x":[199,200,200,202,219,226,228],"all_points_y":[193,201,208,210,212,209,195]},"region_attributes":{"object":"pore"}},{"shape_attributes":{"name":"polygon","all_points_x":[301,300,306,313,308],"all_points_y":[6,12,16,14,10]},"region_attributes":{"object":"pore"}},{"shape_attributes":{"name":"polygon","all_points_x":[149,151,141],"all_points_y":[358,367,374]},"region_attributes":{"object":"pore"}},{"shape_attributes":{"name":"polygon","all_points_x":[275,284,286,277,274],"all_points_y":[376,379,384,383,380]},"region_attributes":{"object":"pore"}}],"file_attributes":{}},"16_2_x-03.tif_7.png276848":{"filename":"16_2_x-03.tif_7.png","size":79787,"regions":[{"shape_attributes":{"name":"polygon","all_points_x":[106,107,114,113,109,109,114,118,120,120,115,106,107,102,98,95,93,101,100],"all_points_y":[97,108,117,122,125,128,127,123,124,127,132,138,141,138,138,121,113,105,95]},"region_attributes":{"object":"pore"}},{"shape_attributes":{"name":"polygon","all_points_x":[78,86,89,93,92,90],"all_points_y":[72,82,79,72,69,69]},"region_attributes":{"object":"pore"}},{"shape_attributes":{"name":"polygon","all_points_x":[44,50,55,52,47],"all_points_y":[186,180,177,176,177]},"region_attributes":{"object":"pore"}},{"shape_attributes":{"name":"polygon","all_points_x":[53,51,52,55,59,57],"all_points_y":[207,212,220,220,215,208]},"region_attributes":{"object":"pore"}},{"shape_attributes":{"name":"polygon","all_points_x":[48,56,51,45,41,37,35,39,39,41,44],"all_points_y":[262,272,279,295,305,298,295,286,278,273,268]},"region_attributes":{"object":"pore"}},{"shape_attributes":{"name":"polygon","all_points_x":[11,17,27,27,17],"all_points_y":[368,375,374,369,367]},"region_attributes":{"object":"pore"}},{"shape_attributes":{"name":"polygon","all_points_x":[169,175,170,169,170,170,163,159,158,159],"all_points_y":[348,351,357,363,370,375,373,368,366,360]},"region_attributes":{"object":"pore"}},{"shape_attributes":{"name":"polygon","all_points_x":[145,150,150,147,145],"all_points_y":[145,142,140,139,141]},"region_attributes":{"object":"pore"}},{"shape_attributes":{"name":"polygon","all_points_x":[224,225,235,231],"all_points_y":[11,21,20,10]},"region_attributes":{"object":"pore"}},{"shape_attributes":{"name":"polygon","all_points_x":[363,363,359,375,383,384,384],"all_points_y":[0,11,16,18,22,26,1]},"region_attributes":{"object":"pore"}},{"shape_attributes":{"name":"polygon","all_points_x":[274,288,301,313,314,321,280],"all_points_y":[369,365,365,369,378,384,383]},"region_attributes":{"object":"pore"}}],"file_attributes":{}},"16_2_x-03.tif_8.png273302":{"filename":"16_2_x-03.tif_8.png","size":84745,"regions":[{"shape_attributes":{"name":"polygon","all_points_x":[15,25,41,35,28,27,7,1,2,12],"all_points_y":[110,110,144,147,151,157,148,146,134,124]},"region_attributes":{"object":"pore"}},{"shape_attributes":{"name":"polygon","all_points_x":[238,253,258,257,261,272,272,277,284,279,260,244],"all_points_y":[4,25,36,55,58,55,40,19,4,1,2,1]},"region_attributes":{"object":"pore"}},{"shape_attributes":{"name":"polygon","all_points_x":[316,311,306,302,300,310,321,339,348,359,371,354,339,335],"all_points_y":[16,33,51,59,64,72,78,79,57,47,32,22,18,15]},"region_attributes":{"object":"pore"}},{"shape_attributes":{"name":"polygon","all_points_x":[76,76,84,91,95,95,94,94],"all_points_y":[6,15,15,8,8,3,3,3]},"region_attributes":{"object":"pore"}},{"shape_attributes":{"name":"polygon","all_points_x":[73,78,86,89,92,91,90,85,80],"all_points_y":[160,152,151,151,154,158,159,161,162]},"region_attributes":{"object":"pore"}},{"shape_attributes":{"name":"polygon","all_points_x":[0,7,12,7,7,1],"all_points_y":[61,60,50,46,46,46]},"region_attributes":{"object":"pore"}},{"shape_attributes":{"name":"polygon","all_points_x":[129,136,143,143,138,136],"all_points_y":[137,144,138,135,132,131]},"region_attributes":{"object":"pore"}},{"shape_attributes":{"name":"polygon","all_points_x":[187,191,200,202,202,201,200,192],"all_points_y":[174,180,185,183,183,174,172,172]},"region_attributes":{"object":"pore"}},{"shape_attributes":{"name":"polygon","all_points_x":[255,253,254,257,261,264,265,263,259],"all_points_y":[170,174,179,184,184,181,178,172,169]},"region_attributes":{"object":"pore"}},{"shape_attributes":{"name":"polygon","all_points_x":[298,293,296,308,317,329,327,325,317,302],"all_points_y":[147,161,167,155,147,143,140,140,145,147]},"region_attributes":{"object":"pore"}},{"shape_attributes":{"name":"polygon","all_points_x":[340,338,350,362,367,358,348,346],"all_points_y":[119,127,137,134,120,120,118,117]},"region_attributes":{"object":"pore"}},{"shape_attributes":{"name":"polygon","all_points_x":[74,89,107,109,114,114,102,96,93,87,83,79,72,69,70,65],"all_points_y":[271,274,279,295,311,316,318,319,320,326,329,330,329,326,301,291]},"region_attributes":{"object":"pore"}},{"shape_attributes":{"name":"polygon","all_points_x":[68,68,84],"all_points_y":[340,345,339]},"region_attributes":{"object":"pore"}},{"shape_attributes":{"name":"polygon","all_points_x":[153,163,169,176,178,174,173,171],"all_points_y":[270,279,281,280,275,270,267,266]},"region_attributes":{"object":"pore"}},{"shape_attributes":{"name":"polygon","all_points_x":[229,234,237,241,241,241,237,234],"all_points_y":[327,331,337,336,332,329,326,325]},"region_attributes":{"object":"pore"}},{"shape_attributes":{"name":"polygon","all_points_x":[269,268,271,277,278,280,280,280,280,280],"all_points_y":[335,339,342,344,345,344,343,340,339,338]},"region_attributes":{"object":"pore"}},{"shape_attributes":{"name":"polygon","all_points_x":[336,333,341,343,343],"all_points_y":[301,308,311,312,300]},"region_attributes":{"object":"pore"}},{"shape_attributes":{"name":"polygon","all_points_x":[360,357,357,359,363,366,366],"all_points_y":[269,271,273,275,276,271,271]},"region_attributes":{"object":"pore"}}],"file_attributes":{}},"16_2_x-03.tif_10.png278995":{"filename":"16_2_x-03.tif_10.png","size":81656,"regions":[{"shape_attributes":{"name":"polygon","all_points_x":[45,49,64,70,81,72,65,55,48],"all_points_y":[55,62,70,60,50,46,44,45,48]},"region_attributes":{"object":"pore"}},{"shape_attributes":{"name":"polygon","all_points_x":[321,317,313,332,338,337,330],"all_points_y":[14,21,25,31,29,26,18]},"region_attributes":{"object":"pore"}},{"shape_attributes":{"name":"polygon","all_points_x":[377,383,383,377,373,373,373],"all_points_y":[66,79,86,77,70,65,64]},"region_attributes":{"object":"pore"}},{"shape_attributes":{"name":"polygon","all_points_x":[279,269,264,267,276],"all_points_y":[59,66,56,53,55]},"region_attributes":{"object":"pore"}},{"shape_attributes":{"name":"polygon","all_points_x":[14,15,16,17,12,5,3,1,7,9],"all_points_y":[211,221,233,236,233,227,224,222,215,212]},"region_attributes":{"object":"pore"}},{"shape_attributes":{"name":"polygon","all_points_x":[92,98,110,112,108,106,106,96,87,91,93,88,86,88],"all_points_y":[213,229,241,241,249,259,262,257,250,244,237,232,227,217]},"region_attributes":{"object":"pore"}},{"shape_attributes":{"name":"polygon","all_points_x":[145,155,160,161,154,151],"all_points_y":[234,241,243,237,229,229]},"region_attributes":{"object":"pore"}},{"shape_attributes":{"name":"polygon","all_points_x":[175,172,174,178,183,183,181],"all_points_y":[276,280,285,287,287,281,279]},"region_attributes":{"object":"pore"}},{"shape_attributes":{"name":"polygon","all_points_x":[222,226,226,222,218,216,218],"all_points_y":[364,365,370,373,374,369,367]},"region_attributes":{"object":"pore"}},{"shape_attributes":{"name":"polygon","all_points_x":[364,369,379,382,382,377,370],"all_points_y":[147,158,150,148,144,142,147]},"region_attributes":{"object":"pore"}},{"shape_attributes":{"name":"polygon","all_points_x":[87,87,89,91,93,95,95,95],"all_points_y":[1,5,7,9,9,5,3,2]},"region_attributes":{"object":"pore"}},{"shape_attributes":{"name":"polygon","all_points_x":[284,284,282,281,280],"all_points_y":[91,98,102,98,94]},"region_attributes":{"object":"pore"}}],"file_attributes":{}},"16_2-01.tif_1.png275976":{"filename":"16_2-01.tif_1.png","size":78055,"regions":[{"shape_attributes":{"name":"polygon","all_points_x":[29,30,41,43],"all_points_y":[96,109,109,97]},"region_attributes":{"object":"pore"}},{"shape_attributes":{"name":"polygon","all_points_x":[183,185,201,204],"all_points_y":[1,3,7,1]},"region_attributes":{"object":"pore"}},{"shape_attributes":{"name":"polygon","all_points_x":[235,242,248,250,248,245,241,237,235,235,233,233],"all_points_y":[86,84,83,90,96,99,101,101,99,92,88,86]},"region_attributes":{"object":"pore"}},{"shape_attributes":{"name":"polygon","all_points_x":[336,336,342,344,345,346,346],"all_points_y":[177,185,186,186,186,181,178]},"region_attributes":{"object":"pore"}},{"shape_attributes":{"name":"polygon","all_points_x":[352,349,355,362,369,370],"all_points_y":[174,174,182,190,190,188]},"region_attributes":{"object":"pore"}},{"shape_attributes":{"name":"polygon","all_points_x":[44,46,51,59,62,57,53,50],"all_points_y":[187,191,191,182,179,177,179,180]},"region_attributes":{"object":"pore"}},{"shape_attributes":{"name":"polygon","all_points_x":[148,153,154,157,162,165,164,163,156,150,150,149,146],"all_points_y":[249,251,258,264,268,270,275,287,287,281,274,265,260]},"region_attributes":{"object":"pore"}},{"shape_attributes":{"name":"polygon","all_points_x":[117,113,112,111,107,102,98,97,95,94],"all_points_y":[299,305,312,314,315,312,307,306,303,303]},"region_attributes":{"object":"pore"}},{"shape_attributes":{"name":"polygon","all_points_x":[115,114,110,127,125,119,117],"all_points_y":[368,375,383,382,374,367,366]},"region_attributes":{"object":"pore"}},{"shape_attributes":{"name":"polygon","all_points_x":[356,350,373,376,376,375],"all_points_y":[370,383,381,378,370,368]},"region_attributes":{"object":"pore"}}],"file_attributes":{}},"16_2-01.tif_3.png279275":{"filename":"16_2-01.tif_3.png","size":78492,"regions":[{"shape_attributes":{"name":"polygon","all_points_x":[1,13,21,19,12,7,0],"all_points_y":[60,68,68,75,80,87,84]},"region_attributes":{"object":"pore"}},{"shape_attributes":{"name":"polygon","all_points_x":[11,15,19,19,16],"all_points_y":[54,62,61,57,52]},"region_attributes":{"object":"pore"}},{"shape_attributes":{"name":"polygon","all_points_x":[4,9,1,2],"all_points_y":[129,144,148,131]},"region_attributes":{"object":"pore"}},{"shape_attributes":{"name":"polygon","all_points_x":[25,27,45,43,36],"all_points_y":[309,315,315,305,305]},"region_attributes":{"object":"pore"}},{"shape_attributes":{"name":"polygon","all_points_x":[125,125,130,131,128],"all_points_y":[15,20,26,22,16]},"region_attributes":{"object":"pore"}},{"shape_attributes":{"name":"polygon","all_points_x":[222,220,216,228,232,232],"all_points_y":[15,31,40,42,25,15]},"region_attributes":{"object":"pore"}},{"shape_attributes":{"name":"polygon","all_points_x":[351,356,363,363],"all_points_y":[36,48,46,40]},"region_attributes":{"object":"pore"}},{"shape_attributes":{"name":"polygon","all_points_x":[365,366,384,383,381,372],"all_points_y":[163,173,174,154,154,160]},"region_attributes":{"object":"pore"}},{"shape_attributes":{"name":"polygon","all_points_x":[284,283,283,290,296,299],"all_points_y":[181,182,203,201,191,189]},"region_attributes":{"object":"pore"}},{"shape_attributes":{"name":"polygon","all_points_x":[282,278,275,283,285],"all_points_y":[210,215,222,218,213]},"region_attributes":{"object":"pore"}},{"shape_attributes":{"name":"polygon","all_points_x":[132,121,139],"all_points_y":[367,384,384]},"region_attributes":{"object":"pore"}},{"shape_attributes":{"name":"polygon","all_points_x":[163,160,160,165,166],"all_points_y":[305,308,315,313,309]},"region_attributes":{"object":"pore"}}],"file_attributes":{}},"16_2-01.tif_4.png277205":{"filename":"16_2-01.tif_4.png","size":86486,"regions":[{"shape_attributes":{"name":"polygon","all_points_x":[89,97,112,119,126,124,121,112,111,117,133,133,139,149,159,161,161,150,126,110],"all_points_y":[96,103,108,116,126,133,143,148,150,147,147,139,135,119,103,99,96,97,91,91]},"region_attributes":{"object":"pore"}},{"shape_attributes":{"name":"polygon","all_points_x":[48,39,37,40,43,47,48,41,36,23,14,7,5,9,0,2,17,22,24],"all_points_y":[47,55,63,69,75,78,83,89,88,87,90,95,102,106,107,82,71,59,53]},"region_attributes":{"object":"pore"}},{"shape_attributes":{"name":"polygon","all_points_x":[83,83,90,93,98,103,93],"all_points_y":[148,155,163,163,157,154,152]},"region_attributes":{"object":"pore"}},{"shape_attributes":{"name":"polygon","all_points_x":[65,75,83,79,78,78,70,66,61,60,59],"all_points_y":[185,188,192,199,203,205,206,206,202,200,196]},"region_attributes":{"object":"pore"}},{"shape_attributes":{"name":"polygon","all_points_x":[117,117,126,124],"all_points_y":[233,244,237,233]},"region_attributes":{"object":"pore"}},{"shape_attributes":{"name":"polygon","all_points_x":[146,151,151,147,161,165,213,197,188,185,173,165,159],"all_points_y":[332,344,359,375,380,384,384,377,370,354,347,335,332]},"region_attributes":{"object":"pore"}},{"shape_attributes":{"name":"polygon","all_points_x":[94,90,89,95,96],"all_points_y":[376,380,384,383,382]},"region_attributes":{"object":"pore"}},{"shape_attributes":{"name":"polygon","all_points_x":[198,204,211,206,199,194,190],"all_points_y":[118,125,129,134,135,132,126]},"region_attributes":{"object":"pore"}},{"shape_attributes":{"name":"polygon","all_points_x":[171,182,179,174,170,168],"all_points_y":[171,163,160,162,165,167]},"region_attributes":{"object":"pore"}},{"shape_attributes":{"name":"polygon","all_points_x":[252,250,251,264,273,272,266],"all_points_y":[226,230,236,235,233,231,228]},"region_attributes":{"object":"pore"}},{"shape_attributes":{"name":"polygon","all_points_x":[309,308,309,317,319,322,325,320,315],"all_points_y":[0,10,20,29,24,14,10,3,1]},"region_attributes":{"object":"pore"}},{"shape_attributes":{"name":"polygon","all_points_x":[368,367,375,383,383],"all_points_y":[79,82,90,99,81]},"region_attributes":{"object":"pore"}},{"shape_attributes":{"name":"polygon","all_points_x":[344,341,341,343,347,351,352],"all_points_y":[163,168,171,173,171,165,163]},"region_attributes":{"object":"pore"}},{"shape_attributes":{"name":"polygon","all_points_x":[361,366,365,369,365,361,359],"all_points_y":[205,206,214,224,220,215,214]},"region_attributes":{"object":"pore"}}],"file_attributes":{}},"16_2-01.tif_5.png276705":{"filename":"16_2-01.tif_5.png","size":77484,"regions":[{"shape_attributes":{"name":"polygon","all_points_x":[13,22,29,26,21,17,14],"all_points_y":[153,157,164,168,170,169,164]},"region_attributes":{"object":"pore"}},{"shape_attributes":{"name":"polygon","all_points_x":[167,177,182,187,190,184,179,174],"all_points_y":[102,112,111,107,101,98,97,97]},"region_attributes":{"object":"pore"}},{"shape_attributes":{"name":"polygon","all_points_x":[130,136,122],"all_points_y":[329,341,340]},"region_attributes":{"object":"pore"}},{"shape_attributes":{"name":"polygon","all_points_x":[180,183,187,190,190,191,185],"all_points_y":[337,348,350,343,338,332,332]},"region_attributes":{"object":"pore"}},{"shape_attributes":{"name":"polygon","all_points_x":[196,196,197,202,208,215,218,217,211,204,199],"all_points_y":[364,368,373,377,377,376,372,367,361,362,363]},"region_attributes":{"object":"pore"}},{"shape_attributes":{"name":"polygon","all_points_x":[318,319,323,325,324],"all_points_y":[45,50,52,49,46]},"region_attributes":{"object":"pore"}},{"shape_attributes":{"name":"polygon","all_points_x":[347,357,359,362,362,360,351],"all_points_y":[155,153,160,166,168,169,162]},"region_attributes":{"object":"pore"}},{"shape_attributes":{"name":"polygon","all_points_x":[299,308,315,322,325,328,331,332,327,314,302],"all_points_y":[244,241,248,251,251,258,268,281,268,253,250]},"region_attributes":{"object":"pore"}},{"shape_attributes":{"name":"polygon","all_points_x":[329,335,337,337,335,332,329],"all_points_y":[359,356,360,365,366,366,363]},"region_attributes":{"object":"pore"}},{"shape_attributes":{"name":"polygon","all_points_x":[377,376,379,381,382,382,383,382,382,381],"all_points_y":[302,309,319,320,319,315,313,307,304,303]},"region_attributes":{"object":"pore"}},{"shape_attributes":{"name":"polygon","all_points_x":[104,99,103,106,107],"all_points_y":[179,185,188,188,183]},"region_attributes":{"object":"pore"}},{"shape_attributes":{"name":"polygon","all_points_x":[30,30,35,60],"all_points_y":[1,5,10,3]},"region_attributes":{"object":"pore"}},{"shape_attributes":{"name":"polygon","all_points_x":[129,123,131,136],"all_points_y":[1,9,7,1]},"region_attributes":{"object":"pore"}}],"file_attributes":{}},"16_2-01.tif_6.png272256":{"filename":"16_2-01.tif_6.png","size":74960,"regions":[{"shape_attributes":{"name":"polygon","all_points_x":[2,17,26,33,10,1],"all_points_y":[351,358,374,383,384,374]},"region_attributes":{"object":"pore"}},{"shape_attributes":{"name":"polygon","all_points_x":[191,199,206,209,207,199],"all_points_y":[79,89,91,82,78,77]},"region_attributes":{"object":"pore"}},{"shape_attributes":{"name":"polygon","all_points_x":[194,201,199,195,188,184,187],"all_points_y":[149,158,160,159,155,154,150]},"region_attributes":{"object":"pore"}},{"shape_attributes":{"name":"polygon","all_points_x":[312,324,335,335,343,355,352,347,340,334,327,319,306,310],"all_points_y":[194,188,187,198,213,221,234,244,246,247,248,247,209,200]},"region_attributes":{"object":"pore"}},{"shape_attributes":{"name":"polygon","all_points_x":[358,354,356,361,366,370,369],"all_points_y":[29,35,47,49,43,36,29]},"region_attributes":{"object":"pore"}},{"shape_attributes":{"name":"polygon","all_points_x":[384,378,375,375,384],"all_points_y":[144,148,155,162,165]},"region_attributes":{"object":"pore"}}],"file_attributes":{}},"16_2-01.tif_8.png275388":{"filename":"16_2-01.tif_8.png","size":74460,"regions":[{"shape_attributes":{"name":"polygon","all_points_x":[169,168,165,175,179,177],"all_points_y":[1,7,16,20,10,1]},"region_attributes":{"object":"pore"}},{"shape_attributes":{"name":"polygon","all_points_x":[267,264,264,268,271,276,275],"all_points_y":[0,6,11,12,9,6,1]},"region_attributes":{"object":"pore"}},{"shape_attributes":{"name":"polygon","all_points_x":[359,360,355,351,359,369,376],"all_points_y":[94,107,121,131,134,122,98]},"region_attributes":{"object":"pore"}},{"shape_attributes":{"name":"polygon","all_points_x":[174,175,183,190,194,193,186,182],"all_points_y":[192,206,201,195,194,188,187,187]},"region_attributes":{"object":"pore"}},{"shape_attributes":{"name":"polygon","all_points_x":[30,39,41,39,36,32,31,30],"all_points_y":[241,235,233,246,251,253,253,248]},"region_attributes":{"object":"pore"}},{"shape_attributes":{"name":"polygon","all_points_x":[1,11,7,4,1],"all_points_y":[368,377,382,384,383]},"region_attributes":{"object":"pore"}},{"shape_attributes":{"name":"polygon","all_points_x":[159,166,167],"all_points_y":[279,285,272]},"region_attributes":{"object":"pore"}}],"file_attributes":{}},"16_2-01.tif_10.png276924":{"filename":"16_2-01.tif_10.png","size":78113,"regions":[{"shape_attributes":{"name":"polygon","all_points_x":[266,283,290,292,281,267],"all_points_y":[44,35,41,54,56,55]},"region_attributes":{"object":"pore"}},{"shape_attributes":{"name":"polygon","all_points_x":[185,197,199,191,184],"all_points_y":[62,68,69,83,84]},"region_attributes":{"object":"pore"}},{"shape_attributes":{"name":"polygon","all_points_x":[182,186,186,182,177,178],"all_points_y":[90,93,96,98,102,99]},"region_attributes":{"object":"pore"}},{"shape_attributes":{"name":"polygon","all_points_x":[32,38,47,39,24,19,20,17,26],"all_points_y":[247,264,279,283,288,287,273,268,259]},"region_attributes":{"object":"pore"}},{"shape_attributes":{"name":"polygon","all_points_x":[62,68,65,61],"all_points_y":[187,188,194,197]},"region_attributes":{"object":"pore"}},{"shape_attributes":{"name":"polygon","all_points_x":[132,144,145,142],"all_points_y":[300,318,307,295]},"region_attributes":{"object":"pore"}},{"shape_attributes":{"name":"polygon","all_points_x":[334,338,349,350,347,344,339],"all_points_y":[382,375,373,380,382,383,383]},"region_attributes":{"object":"pore"}},{"shape_attributes":{"name":"polygon","all_points_x":[288,302,314,323,320,308,300],"all_points_y":[300,310,311,306,302,300,298]},"region_attributes":{"object":"pore"}},{"shape_attributes":{"name":"polygon","all_points_x":[308,304,304,311,314,311],"all_points_y":[103,108,111,110,108,104]},"region_attributes":{"object":"pore"}},{"shape_attributes":{"name":"polygon","all_points_x":[360,351,357,366,371,372,375,376,371],"all_points_y":[39,55,61,62,61,58,50,44,43]},"region_attributes":{"object":"pore"}},{"shape_attributes":{"name":"polygon","all_points_x":[377,377,383,383,383],"all_points_y":[2,11,18,18,5]},"region_attributes":{"object":"pore"}}],"file_attributes":{}},"17_3_s-01.tif_1.png268589":{"filename":"17_3_s-01.tif_1.png","size":68640,"regions":[{"shape_attributes":{"name":"polygon","all_points_x":[48,56,54,48,41,19,21,7,4,11,32],"all_points_y":[106,122,137,147,155,143,125,113,109,108,110]},"region_attributes":{"object":"pore"}}],"file_attributes":{}},"17_3_s-01.tif_2.png273445":{"filename":"17_3_s-01.tif_2.png","size":72927,"regions":[{"shape_attributes":{"name":"polygon","all_points_x":[287,294,301,307,307,303,299,293],"all_points_y":[267,271,271,271,268,266,266,266]},"region_attributes":{"object":"pore"}},{"shape_attributes":{"name":"polygon","all_points_x":[322,325,332,337,340,337,334,329,325,324],"all_points_y":[61,67,70,68,63,58,56,54,56,58]},"region_attributes":{"object":"pore"}},{"shape_attributes":{"name":"polygon","all_points_x":[135,147,154,154,152,149,146,142,138,134,134],"all_points_y":[363,373,381,382,382,381,378,374,369,366,364]},"region_attributes":{"object":"pore"}},{"shape_attributes":{"name":"polygon","all_points_x":[319,326,331,335,336,339,367,362,358,360,349,343,339],"all_points_y":[339,349,361,369,374,376,377,361,341,336,329,321,321]},"region_attributes":{"object":"pore"}}],"file_attributes":{}},"17_3_s-01.tif_3.png274296":{"filename":"17_3_s-01.tif_3.png","size":73253,"regions":[{"shape_attributes":{"name":"polygon","all_points_x":[16,15,27,23,3,1,0],"all_points_y":[137,144,158,161,161,159,136]},"region_attributes":{"object":"pore"}},{"shape_attributes":{"name":"polygon","all_points_x":[206,217,229,222,219,215,210,207,207,207],"all_points_y":[274,270,267,279,291,306,304,302,287,281]},"region_attributes":{"object":"pore"}},{"shape_attributes":{"name":"polygon","all_points_x":[364,372,381,384,384,380,376,369,364],"all_points_y":[78,77,78,78,83,84,84,81,80]},"region_attributes":{"object":"pore"}}],"file_attributes":{}},"17_3_s-01.tif_5.png273218":{"filename":"17_3_s-01.tif_5.png","size":72350,"regions":[{"shape_attributes":{"name":"polygon","all_points_x":[33,42,47,50,53,80,73,68,60,58,56],"all_points_y":[175,187,199,208,211,213,177,171,165,159,159]},"region_attributes":{"object":"pore"}},{"shape_attributes":{"name":"polygon","all_points_x":[246,247,248,260,268,275,278,278,273,271,267,259],"all_points_y":[228,238,244,241,240,244,238,230,227,223,220,218]},"region_attributes":{"object":"pore"}},{"shape_attributes":{"name":"polygon","all_points_x":[360,358,363,367,370,369,368],"all_points_y":[97,102,104,104,103,99,97]},"region_attributes":{"object":"pore"}}],"file_attributes":{}},"17_3_s-01.tif_7.png274406":{"filename":"17_3_s-01.tif_7.png","size":70466,"regions":[{"shape_attributes":{"name":"polygon","all_points_x":[275,272,271,273,277,282,285,286,287,287,287,285,285,284,278],"all_points_y":[173,176,179,183,186,186,186,183,181,179,177,176,174,173,172]},"region_attributes":{"object":"pore"}}],"file_attributes":{}},"17_3_s-01.tif_9.png274014":{"filename":"17_3_s-01.tif_9.png","size":70306,"regions":[{"shape_attributes":{"name":"polygon","all_points_x":[277,274,273,275,280,287,287,288,288,287,285,279],"all_points_y":[221,223,227,231,234,233,230,227,224,221,221,219]},"region_attributes":{"object":"pore"}}],"file_attributes":{}},"17_3_s-01.tif_10.png273463":{"filename":"17_3_s-01.tif_10.png","size":69968,"regions":[{"shape_attributes":{"name":"polygon","all_points_x":[306,303,303,306,308,314,317,318,317,315,313],"all_points_y":[223,227,231,234,236,237,234,230,225,223,223]},"region_attributes":{"object":"pore"}}],"file_attributes":{}},"17_3_s-02.tif_2.png276321":{"filename":"17_3_s-02.tif_2.png","size":73550,"regions":[{"shape_attributes":{"name":"polygon","all_points_x":[40,40,44,47,46],"all_points_y":[209,215,216,213,212]},"region_attributes":{"object":"pore"}},{"shape_attributes":{"name":"polygon","all_points_x":[107,114,112,109,89,89,91,95,98,100],"all_points_y":[160,165,177,188,189,187,179,171,166,164]},"region_attributes":{"object":"pore"}},{"shape_attributes":{"name":"polygon","all_points_x":[384,383,377,371,370,370,377],"all_points_y":[186,241,247,249,238,223,204]},"region_attributes":{"object":"pore"}},{"shape_attributes":{"name":"polygon","all_points_x":[217,218,223,225,224,221,219,218],"all_points_y":[195,201,202,201,198,196,195,195]},"region_attributes":{"object":"pore"}}],"file_attributes":{}},"17_3_s-02.tif_4.png272824":{"filename":"17_3_s-02.tif_4.png","size":75545,"regions":[{"shape_attributes":{"name":"polygon","all_points_x":[153,158,161,206,199,181,170,161],"all_points_y":[371,379,383,383,377,371,369,369]},"region_attributes":{"object":"pore"}},{"shape_attributes":{"name":"polygon","all_points_x":[254,261,274,288,307,315,318,315,302,283,262],"all_points_y":[62,70,83,93,103,94,77,60,55,52,57]},"region_attributes":{"object":"pore"}},{"shape_attributes":{"name":"polygon","all_points_x":[367,367,364,364,364,370,379,383,383,376],"all_points_y":[198,214,238,247,255,256,246,239,204,201]},"region_attributes":{"object":"pore"}}],"file_attributes":{}},"17_3_s-02.tif_5.png278163":{"filename":"17_3_s-02.tif_5.png","size":79350,"regions":[{"shape_attributes":{"name":"polygon","all_points_x":[0,13,20,22,22,17,7,0],"all_points_y":[127,139,148,153,155,158,162,167]},"region_attributes":{"object":"pore"}},{"shape_attributes":{"name":"polygon","all_points_x":[146,138,136,147,156,157,157,154],"all_points_y":[339,353,361,354,346,341,335,331]},"region_attributes":{"object":"pore"}},{"shape_attributes":{"name":"polygon","all_points_x":[219,230,238,245,249,241,235,232,220,220],"all_points_y":[52,40,35,41,57,67,74,75,59,56]},"region_attributes":{"object":"pore"}}],"file_attributes":{}},"17_3_s-02.tif_6.png274996":{"filename":"17_3_s-02.tif_6.png","size":72644,"regions":[{"shape_attributes":{"name":"polygon","all_points_x":[193,198,200,217,231,234,230,236,238,237,236,222,222,222,219,209],"all_points_y":[116,133,137,131,129,113,109,98,84,64,56,55,68,84,96,107]},"region_attributes":{"object":"pore"}}],"file_attributes":{}},"17_3_s-02.tif_7.png266983":{"filename":"17_3_s-02.tif_7.png","size":76926,"regions":[{"shape_attributes":{"name":"polygon","all_points_x":[127,131,130,126,151,167,171,179,181,176,167,162],"all_points_y":[0,10,25,42,49,52,38,31,29,18,6,0]},"region_attributes":{"object":"pore"}},{"shape_attributes":{"name":"polygon","all_points_x":[286,289,290,283,272,265,258,253,254,255,272,280],"all_points_y":[261,274,284,285,286,292,287,281,274,271,264,262]},"region_attributes":{"object":"pore"}},{"shape_attributes":{"name":"polygon","all_points_x":[191,201,215,240,264,254,246,244,247,246,238,227,214,205],"all_points_y":[351,327,311,301,295,308,326,356,367,377,381,381,380,374]},"region_attributes":{"object":"pore"}},{"shape_attributes":{"name":"polygon","all_points_x":[130,129,133,137,144,148,174,180,202,217,202,188,169,150],"all_points_y":[264,280,294,307,313,314,290,282,277,271,254,259,267,267]},"region_attributes":{"object":"pore"}}],"file_attributes":{}},"17_3_s-02.tif_8.png274586":{"filename":"17_3_s-02.tif_8.png","size":75811,"regions":[{"shape_attributes":{"name":"polygon","all_points_x":[68,78,84,87,82,78,71,68],"all_points_y":[53,52,47,38,35,35,39,45]},"region_attributes":{"object":"pore"}},{"shape_attributes":{"name":"polygon","all_points_x":[244,245,247,253,254,256,256],"all_points_y":[355,371,383,382,381,367,360]},"region_attributes":{"object":"pore"}},{"shape_attributes":{"name":"polygon","all_points_x":[273,280,286,292,294,315,312,314,320,295],"all_points_y":[180,194,205,215,229,224,203,185,173,175]},"region_attributes":{"object":"pore"}},{"shape_attributes":{"name":"polygon","all_points_x":[116,137,151,151,158,163,155,139,135],"all_points_y":[380,356,333,327,338,347,359,379,384]},"region_attributes":{"object":"pore"}}],"file_attributes":{}},"17_3_s-02.tif_9.png271683":{"filename":"17_3_s-02.tif_9.png","size":70011,"regions":[{"shape_attributes":{"name":"polygon","all_points_x":[146,162,173,185,185,178,173,170,156,144,133,134,133,133,133,139],"all_points_y":[243,264,276,294,297,302,312,320,318,315,310,295,280,270,258,246]},"region_attributes":{"object":"pore"}}],"file_attributes":{}},"17_3_s-02.tif_10.png272613":{"filename":"17_3_s-02.tif_10.png","size":69937,"regions":[{"shape_attributes":{"name":"polygon","all_points_x":[257,258,262,264,261],"all_points_y":[361,367,367,363,361]},"region_attributes":{"object":"pore"}},{"shape_attributes":{"name":"polygon","all_points_x":[321,331,329,326,316,306,310,317],"all_points_y":[309,315,328,339,340,340,325,316]},"region_attributes":{"object":"pore"}},{"shape_attributes":{"name":"polygon","all_points_x":[278,284,294,302,318,323,321,312,300,288],"all_points_y":[62,73,81,84,76,72,68,63,60,59]},"region_attributes":{"object":"pore"}}],"file_attributes":{}},"17_3_s-03.tif_1.png278132":{"filename":"17_3_s-03.tif_1.png","size":83614,"regions":[{"shape_attributes":{"name":"polygon","all_points_x":[130,126,118,112,110,117,129,136,140,143,140,140],"all_points_y":[57,66,73,78,80,80,87,93,96,91,76,63]},"region_attributes":{"object":"pore"}},{"shape_attributes":{"name":"polygon","all_points_x":[103,109,119,126,129,131,118,111,109,107,104],"all_points_y":[285,294,301,303,298,294,291,287,284,284,283]},"region_attributes":{"object":"pore"}},{"shape_attributes":{"name":"polygon","all_points_x":[119,125,135,138,137,130,127],"all_points_y":[22,30,32,32,26,19,15]},"region_attributes":{"object":"pore"}},{"shape_attributes":{"name":"polygon","all_points_x":[208,207,210,216,221,222,219,213,211],"all_points_y":[72,80,89,95,101,93,81,71,70]},"region_attributes":{"object":"pore"}},{"shape_attributes":{"name":"polygon","all_points_x":[201,202,205,215,220,220,227,237,242,242,249,255,264,266,270,273,269,264,251,241,238,229,224,223,224,221,218,218,217,217,213,209,210,207,206],"all_points_y":[148,152,155,153,154,157,160,164,169,171,170,167,163,155,148,146,144,146,150,149,146,146,145,142,140,140,140,140,138,137,137,141,142,144,145]},"region_attributes":{"object":"pore"}},{"shape_attributes":{"name":"polygon","all_points_x":[203,205,211,212,210,208,206],"all_points_y":[255,257,261,261,258,256,256]},"region_attributes":{"object":"pore"}},{"shape_attributes":{"name":"polygon","all_points_x":[147,142,139,138,142,148,157,161,164,163,160,157,152,146,134,131,127,126,124,124,124,125,126,128,130,134,135,139],"all_points_y":[333,339,348,356,364,368,372,372,373,377,380,379,380,384,384,376,371,364,359,352,348,343,336,331,329,329,328,329]},"region_attributes":{"object":"pore"}},{"shape_attributes":{"name":"polygon","all_points_x":[243,246,247,247,257,269,277,284,290,290,277,272,270,272,276,277,282,284,285,282,278,274,265,254,250],"all_points_y":[274,284,294,299,300,303,309,314,317,311,294,285,274,263,255,253,255,256,249,248,251,252,254,260,264]},"region_attributes":{"object":"pore"}},{"shape_attributes":{"name":"polygon","all_points_x":[349,349,347,348,354,357,359,360,361,359,358],"all_points_y":[358,366,374,377,377,377,375,370,366,360,358]},"region_attributes":{"object":"pore"}},{"shape_attributes":{"name":"polygon","all_points_x":[345,347,351,354,354,351],"all_points_y":[310,315,318,319,315,311]},"region_attributes":{"object":"pore"}}],"file_attributes":{}},"17_3_s-03.tif_2.png277189":{"filename":"17_3_s-03.tif_2.png","size":79127,"regions":[{"shape_attributes":{"name":"polygon","all_points_x":[28,34,37,41,43,42,40,40,36,33],"all_points_y":[0,11,21,29,30,22,14,11,2,1]},"region_attributes":{"object":"pore"}},{"shape_attributes":{"name":"polygon","all_points_x":[24,24,25,27,30],"all_points_y":[51,54,56,54,50]},"region_attributes":{"object":"pore"}},{"shape_attributes":{"name":"polygon","all_points_x":[55,54,55,60,62,59,59],"all_points_y":[24,26,31,33,33,28,26]},"region_attributes":{"object":"pore"}},{"shape_attributes":{"name":"polygon","all_points_x":[85,83,99,102,107,112,96],"all_points_y":[51,58,66,57,50,40,46]},"region_attributes":{"object":"pore"}},{"shape_attributes":{"name":"polygon","all_points_x":[104,106,113,116,117,124,131,138,142,140,138,137,137,130,122,118,117,114,110],"all_points_y":[144,155,170,180,183,185,186,174,162,157,151,147,145,142,141,139,138,142,144]},"region_attributes":{"object":"pore"}},{"shape_attributes":{"name":"polygon","all_points_x":[141,142,144,141,140,141,139,136,136,137],"all_points_y":[270,275,280,281,279,277,275,275,273,271]},"region_attributes":{"object":"pore"}},{"shape_attributes":{"name":"polygon","all_points_x":[124,131,131,129,127,123,122,119,116,114,116,120],"all_points_y":[298,305,308,313,317,320,321,320,317,316,308,304]},"region_attributes":{"object":"pore"}},{"shape_attributes":{"name":"polygon","all_points_x":[82,92,107,114,113,110,100,90,85,82,81],"all_points_y":[347,349,345,345,351,354,357,359,361,357,354]},"region_attributes":{"object":"pore"}},{"shape_attributes":{"name":"polygon","all_points_x":[182,186,187],"all_points_y":[184,188,182]},"region_attributes":{"object":"pore"}},{"shape_attributes":{"name":"polygon","all_points_x":[239,246,249,252,267,274,272,279,284,281,278,278,278],"all_points_y":[108,123,132,137,139,138,131,121,115,111,106,100,93]},"region_attributes":{"object":"pore"}},{"shape_attributes":{"name":"polygon","all_points_x":[303,300,303,308,313,316,318,318,318,318,312],"all_points_y":[107,110,113,115,114,114,112,112,111,110,107]},"region_attributes":{"object":"pore"}}],"file_attributes":{}},"17_3_s-03.tif_4.png281889":{"filename":"17_3_s-03.tif_4.png","size":81365,"regions":[{"shape_attributes":{"name":"polygon","all_points_x":[47,53,56,60,65,70,73,78,74,71,68,64,61,55,53,54,54,50,47],"all_points_y":[284,274,267,266,268,269,269,262,270,275,283,291,296,294,292,291,288,286,284]},"region_attributes":{"object":"pore"}},{"shape_attributes":{"name":"polygon","all_points_x":[19,14,24,29,23],"all_points_y":[284,296,294,293,286]},"region_attributes":{"object":"pore"}},{"shape_attributes":{"name":"polygon","all_points_x":[18,22,27,28,34,27,23],"all_points_y":[360,370,381,383,383,371,363]},"region_attributes":{"object":"pore"}},{"shape_attributes":{"name":"polygon","all_points_x":[29,34,35,34,32,30,28,27,26],"all_points_y":[330,333,337,340,340,339,336,334,331]},"region_attributes":{"object":"pore"}},{"shape_attributes":{"name":"polygon","all_points_x":[93,100,105,110,115,115,108,96,94],"all_points_y":[336,334,329,341,355,363,359,349,343]},"region_attributes":{"object":"pore"}},{"shape_attributes":{"name":"polygon","all_points_x":[128,133,135,137,137,135],"all_points_y":[262,270,273,269,264,258]},"region_attributes":{"object":"pore"}},{"shape_attributes":{"name":"polygon","all_points_x":[155,157,166,172,173,177,177],"all_points_y":[232,236,236,234,225,221,217]},"region_attributes":{"object":"pore"}},{"shape_attributes":{"name":"polygon","all_points_x":[256,259,262,271,278,286,290,288,286,284,281,278,277,272,270,267,263],"all_points_y":[329,333,330,321,311,300,293,289,289,292,297,300,307,314,317,320,325]},"region_attributes":{"object":"pore"}},{"shape_attributes":{"name":"polygon","all_points_x":[231,238,242,245,246,247,248,250,253,248,246,243,241,243,247,245,241,239],"all_points_y":[356,359,363,357,351,347,342,339,335,333,333,332,334,340,344,347,349,351]},"region_attributes":{"object":"pore"}},{"shape_attributes":{"name":"polygon","all_points_x":[373,377,378,378,379,378],"all_points_y":[319,322,323,323,322,321]},"region_attributes":{"object":"pore"}},{"shape_attributes":{"name":"polygon","all_points_x":[379,376,375,376,377,381,384,382],"all_points_y":[344,349,353,359,360,358,357,351]},"region_attributes":{"object":"pore"}},{"shape_attributes":{"name":"polygon","all_points_x":[270,263,264,264,266,267,269,272,274],"all_points_y":[141,147,153,162,168,170,164,155,151]},"region_attributes":{"object":"pore"}},{"shape_attributes":{"name":"polygon","all_points_x":[249,254,258,259,262,266,268,263,259,256],"all_points_y":[5,15,23,26,19,18,17,11,7,7]},"region_attributes":{"object":"pore"}}],"file_attributes":{}},"17_3_s-03.tif_6.png279566":{"filename":"17_3_s-03.tif_6.png","size":79615,"regions":[{"shape_attributes":{"name":"polygon","all_points_x":[92,90,94,100,107,108,107,104,97],"all_points_y":[27,32,38,38,37,33,29,27,24]},"region_attributes":{"object":"pore"}},{"shape_attributes":{"name":"polygon","all_points_x":[94,101,104,109,103,98,94,92,87,82,77,77,79,83],"all_points_y":[147,150,154,162,163,165,168,164,165,166,164,161,157,155]},"region_attributes":{"object":"pore"}},{"shape_attributes":{"name":"polygon","all_points_x":[73,79,81,81,78,74],"all_points_y":[249,253,253,251,249,248]},"region_attributes":{"object":"pore"}},{"shape_attributes":{"name":"polygon","all_points_x":[96,90,100,101],"all_points_y":[375,383,383,381]},"region_attributes":{"object":"pore"}},{"shape_attributes":{"name":"polygon","all_points_x":[164,172,176,182,183,180,179,174,170,167],"all_points_y":[175,182,182,174,171,168,167,168,168,171]},"region_attributes":{"object":"pore"}},{"shape_attributes":{"name":"polygon","all_points_x":[207,215,220,225,225,220,212],"all_points_y":[124,127,128,128,127,125,123]},"region_attributes":{"object":"pore"}},{"shape_attributes":{"name":"polygon","all_points_x":[227,235,238,240,246,250,248,246,244,241,238,234],"all_points_y":[175,170,167,166,166,167,173,176,177,179,179,180]},"region_attributes":{"object":"pore"}},{"shape_attributes":{"name":"polygon","all_points_x":[257,268,274,274,276,276,272,271,268,264,262,260,257,255,256],"all_points_y":[287,291,296,287,277,274,271,271,272,277,279,279,280,283,286]},"region_attributes":{"object":"pore"}},{"shape_attributes":{"name":"polygon","all_points_x":[284,278,274,270,277,283,284,286],"all_points_y":[327,335,339,344,343,341,338,331]},"region_attributes":{"object":"pore"}},{"shape_attributes":{"name":"polygon","all_points_x":[367,377,377,375,372],"all_points_y":[123,116,119,123,124]},"region_attributes":{"object":"pore"}},{"shape_attributes":{"name":"polygon","all_points_x":[156,161,163,163,162,161,159],"all_points_y":[280,283,283,282,279,277,277]},"region_attributes":{"object":"pore"}}],"file_attributes":{}},"17_3_s-03.tif_7.png279247":{"filename":"17_3_s-03.tif_7.png","size":85776,"regions":[{"shape_attributes":{"name":"polygon","all_points_x":[78,77,77,82,91,96,94,89,83,74,66,53,51,48,55],"all_points_y":[76,96,103,116,129,137,141,140,135,128,124,123,111,96,87]},"region_attributes":{"object":"pore"}},{"shape_attributes":{"name":"polygon","all_points_x":[151,156,158,159,159,156,154,151],"all_points_y":[134,136,137,141,142,143,141,137]},"region_attributes":{"object":"pore"}},{"shape_attributes":{"name":"polygon","all_points_x":[154,153,153,162,167,162],"all_points_y":[182,192,200,202,190,182]},"region_attributes":{"object":"pore"}},{"shape_attributes":{"name":"polygon","all_points_x":[55,61,61,57,53,52],"all_points_y":[253,260,270,268,263,258]},"region_attributes":{"object":"pore"}},{"shape_attributes":{"name":"polygon","all_points_x":[31,48,54,60,62,66,66,66,61,56,54,53,47,40,37],"all_points_y":[309,292,284,280,289,300,310,317,323,328,331,336,333,326,317]},"region_attributes":{"object":"pore"}},{"shape_attributes":{"name":"polygon","all_points_x":[104,107,113,117,121,124,121,120,117,108],"all_points_y":[269,276,280,280,277,273,266,264,263,265]},"region_attributes":{"object":"pore"}},{"shape_attributes":{"name":"polygon","all_points_x":[201,206,208,207,205,197,186,185,184,185,190,197,204,207,210,213,209,206,203],"all_points_y":[229,235,241,248,252,256,258,259,262,267,271,274,271,267,251,239,230,227,225]},"region_attributes":{"object":"pore"}},{"shape_attributes":{"name":"polygon","all_points_x":[236,233,230,228,229,234,237,239,240,241,241,241,240],"all_points_y":[314,321,328,333,337,337,338,338,331,321,316,314,313]},"region_attributes":{"object":"pore"}},{"shape_attributes":{"name":"polygon","all_points_x":[250,250,254,258,258],"all_points_y":[4,9,12,12,1]},"region_attributes":{"object":"pore"}},{"shape_attributes":{"name":"polygon","all_points_x":[232,232,240,242,244,245],"all_points_y":[97,104,107,108,101,98]},"region_attributes":{"object":"pore"}},{"shape_attributes":{"name":"polygon","all_points_x":[243,247,252,257,258,257,253,249,239,230,222,219,214,216,220,231,236,238],"all_points_y":[126,141,151,158,163,165,164,161,161,167,174,178,176,159,144,141,134,134]},"region_attributes":{"object":"pore"}},{"shape_attributes":{"name":"polygon","all_points_x":[295,304,301,299,298,295,294,291,293,293,291,289,288,288,288],"all_points_y":[38,30,23,21,12,10,10,11,18,24,26,28,31,32,34]},"region_attributes":{"object":"pore"}},{"shape_attributes":{"name":"polygon","all_points_x":[332,347,359,363,367,364,359,356,353,345],"all_points_y":[155,160,160,160,157,154,151,150,150,153]},"region_attributes":{"object":"pore"}},{"shape_attributes":{"name":"polygon","all_points_x":[374,373,376,376,382,381,382,384,384],"all_points_y":[190,197,202,204,201,196,192,190,185]},"region_attributes":{"object":"pore"}},{"shape_attributes":{"name":"polygon","all_points_x":[361,357,356,356,362,367,367,364],"all_points_y":[202,207,211,214,213,210,209,206]},"region_attributes":{"object":"pore"}}],"file_attributes":{}},"17_3_s-03.tif_8.png277976":{"filename":"17_3_s-03.tif_8.png","size":76737,"regions":[{"shape_attributes":{"name":"polygon","all_points_x":[69,78,106,115,117,119,121,115,102,91,86,85,77],"all_points_y":[209,215,221,226,228,224,220,217,214,210,206,206,206]},"region_attributes":{"object":"pore"}},{"shape_attributes":{"name":"polygon","all_points_x":[99,104,104,105],"all_points_y":[263,266,264,257]},"region_attributes":{"object":"pore"}},{"shape_attributes":{"name":"polygon","all_points_x":[117,120,132,138,144,141,136],"all_points_y":[346,357,357,360,350,342,338]},"region_attributes":{"object":"pore"}},{"shape_attributes":{"name":"polygon","all_points_x":[157,163,169,170,168,164,160],"all_points_y":[253,249,253,256,258,257,254]},"region_attributes":{"object":"pore"}},{"shape_attributes":{"name":"polygon","all_points_x":[193,196,195,207,210,214,204],"all_points_y":[186,191,195,197,187,178,178]},"region_attributes":{"object":"pore"}},{"shape_attributes":{"name":"polygon","all_points_x":[207,205,210,217,221,222,221],"all_points_y":[300,304,307,305,305,303,301]},"region_attributes":{"object":"pore"}},{"shape_attributes":{"name":"polygon","all_points_x":[312,318,322,326,330,339,339,335,330],"all_points_y":[1,4,19,21,19,17,14,7,1]},"region_attributes":{"object":"pore"}},{"shape_attributes":{"name":"polygon","all_points_x":[302,302,299,305,307,309],"all_points_y":[78,85,92,94,89,80]},"region_attributes":{"object":"pore"}},{"shape_attributes":{"name":"polygon","all_points_x":[287,294,302,310,310,307,302,299],"all_points_y":[177,183,183,180,172,169,169,169]},"region_attributes":{"object":"pore"}},{"shape_attributes":{"name":"polygon","all_points_x":[373,373,373,376,383,380],"all_points_y":[157,163,171,172,173,155]},"region_attributes":{"object":"pore"}}],"file_attributes":{}},"17_3_s-03.tif_9.png275663":{"filename":"17_3_s-03.tif_9.png","size":82877,"regions":[{"shape_attributes":{"name":"polygon","all_points_x":[58,63,73,80,84,86,79,74,67,64,62,59],"all_points_y":[8,15,22,25,23,16,14,12,9,7,5,6]},"region_attributes":{"object":"pore"}},{"shape_attributes":{"name":"polygon","all_points_x":[1,3,6,7,7,4,3,1],"all_points_y":[143,142,141,144,148,148,148,146]},"region_attributes":{"object":"pore"}},{"shape_attributes":{"name":"polygon","all_points_x":[60,55,68,85,93,93,99,114,117,119,112,101,95,94,98,101,92,87,82,77,78,80,84,84,90,87,77,68,64],"all_points_y":[109,117,117,122,119,113,104,99,99,96,94,89,83,70,60,54,49,48,51,61,71,84,88,95,101,104,104,104,105]},"region_attributes":{"object":"pore"}},{"shape_attributes":{"name":"polygon","all_points_x":[199,202,202,216,226,233,241,245,241,237,230,228,227],"all_points_y":[1,12,21,22,26,33,38,39,26,20,12,5,1]},"region_attributes":{"object":"pore"}},{"shape_attributes":{"name":"polygon","all_points_x":[300,301,304,308,310,309,307],"all_points_y":[32,34,39,41,42,37,34]},"region_attributes":{"object":"pore"}},{"shape_attributes":{"name":"polygon","all_points_x":[370,367,364,364,366,369,373,380,384,383],"all_points_y":[42,51,62,71,74,75,70,63,63,37]},"region_attributes":{"object":"pore"}},{"shape_attributes":{"name":"polygon","all_points_x":[304,304,303,304,310,312,314,315,316,316,312],"all_points_y":[81,87,94,97,99,99,97,93,88,87,80]},"region_attributes":{"object":"pore"}},{"shape_attributes":{"name":"polygon","all_points_x":[91,98,102,105,107,111,111,109,100,93,82,81,81,82,88],"all_points_y":[181,176,171,170,175,179,181,185,192,201,208,208,203,192,189]},"region_attributes":{"object":"pore"}},{"shape_attributes":{"name":"polygon","all_points_x":[69,69,64,63,65,68,70,71,71],"all_points_y":[235,243,255,257,257,252,244,240,236]},"region_attributes":{"object":"pore"}},{"shape_attributes":{"name":"polygon","all_points_x":[1,2,9,14,15,16,17,19,22,24,22,15,16,16,13],"all_points_y":[358,369,371,374,377,378,374,372,369,364,368,371,364,360,356]},"region_attributes":{"object":"pore"}},{"shape_attributes":{"name":"polygon","all_points_x":[202,203,206,210,211,211,205],"all_points_y":[153,161,166,167,164,159,152]},"region_attributes":{"object":"pore"}},{"shape_attributes":{"name":"polygon","all_points_x":[208,182,186,191,196,203,205,215,217],"all_points_y":[177,207,216,224,231,234,226,217,205]},"region_attributes":{"object":"pore"}},{"shape_attributes":{"name":"polygon","all_points_x":[254,256,263,267,273,272,269,261],"all_points_y":[167,174,177,177,174,165,161,161]},"region_attributes":{"object":"pore"}},{"shape_attributes":{"name":"polygon","all_points_x":[335,347,356,359,359,355,352,352,353,355,360,361,362,360,359,357,352,348,345,339,336,334],"all_points_y":[157,154,150,143,138,131,126,124,123,123,130,131,137,144,156,164,171,172,172,167,165,158]},"region_attributes":{"object":"pore"}},{"shape_attributes":{"name":"polygon","all_points_x":[168,166,165,165,170,172,173,173,173,173],"all_points_y":[343,348,351,355,356,355,352,350,345,343]},"region_attributes":{"object":"pore"}},{"shape_attributes":{"name":"polygon","all_points_x":[341,341,343,345,346,346,346,346,344],"all_points_y":[309,314,316,317,316,314,312,311,309]},"region_attributes":{"object":"pore"}}],"file_attributes":{}},"17_3_s-03.tif_10.png278474":{"filename":"17_3_s-03.tif_10.png","size":78436,"regions":[{"shape_attributes":{"name":"polygon","all_points_x":[61,63,66,61,59,54,48,47,48,42,40,39,39,45,47,52],"all_points_y":[6,15,22,30,31,26,20,14,8,5,4,2,1,0,2,4]},"region_attributes":{"object":"pore"}},{"shape_attributes":{"name":"polygon","all_points_x":[24,22,23,16,18,22],"all_points_y":[7,12,16,15,9,8]},"region_attributes":{"object":"pore"}},{"shape_attributes":{"name":"polygon","all_points_x":[137,141,140,143,145,145,148,150,147,145,137,132,130,126,125,127,130],"all_points_y":[130,137,144,153,160,163,163,168,171,172,165,159,151,147,144,139,134]},"region_attributes":{"object":"pore"}},{"shape_attributes":{"name":"polygon","all_points_x":[121,126,131,135,132,130],"all_points_y":[219,225,222,218,216,214]},"region_attributes":{"object":"pore"}},{"shape_attributes":{"name":"polygon","all_points_x":[0,5,6,6,2,1],"all_points_y":[345,347,352,355,356,357]},"region_attributes":{"object":"pore"}},{"shape_attributes":{"name":"polygon","all_points_x":[100,107,113,115,117,120,121,121,114,109],"all_points_y":[310,318,319,319,315,309,306,305,305,305]},"region_attributes":{"object":"pore"}},{"shape_attributes":{"name":"polygon","all_points_x":[164,163,169],"all_points_y":[179,185,182]},"region_attributes":{"object":"pore"}},{"shape_attributes":{"name":"polygon","all_points_x":[206,201,200,199,199,199,201,208,211,208],"all_points_y":[222,226,231,234,237,240,241,239,239,235]},"region_attributes":{"object":"pore"}},{"shape_attributes":{"name":"polygon","all_points_x":[239,238,238,241,246,250,253,253,254],"all_points_y":[31,35,37,38,39,37,32,28,24]},"region_attributes":{"object":"pore"}},{"shape_attributes":{"name":"polygon","all_points_x":[379,375,370,363,363,366,373,383,383],"all_points_y":[37,45,53,60,61,63,63,67,41]},"region_attributes":{"object":"pore"}},{"shape_attributes":{"name":"polygon","all_points_x":[273,272,272,272,277,280,281,280,278],"all_points_y":[265,271,273,275,275,273,269,266,265]},"region_attributes":{"object":"pore"}},{"shape_attributes":{"name":"polygon","all_points_x":[323,321,322,322,326,330,337,338,339,339,334],"all_points_y":[327,332,335,338,337,334,331,327,323,322,321]},"region_attributes":{"object":"pore"}}],"file_attributes":{}},"17_3_x-01.tif_2.png275546":{"filename":"17_3_x-01.tif_2.png","size":71924,"regions":[{"shape_attributes":{"name":"polygon","all_points_x":[137,135,135,137,141,147,151,154,155,155,154,148],"all_points_y":[222,227,231,234,237,239,237,235,231,227,224,223]},"region_attributes":{"object":"pore"}}],"file_attributes":{}},"17_3_x-01.tif_4.png276081":{"filename":"17_3_x-01.tif_4.png","size":71262,"regions":[{"shape_attributes":{"name":"polygon","all_points_x":[101,102,116,125,127,128,126,116,111,104],"all_points_y":[169,179,179,178,178,174,173,173,172,168]},"region_attributes":{"object":"pore"}}],"file_attributes":{}},"17_3_x-01.tif_5.png274878":{"filename":"17_3_x-01.tif_5.png","size":70126,"regions":[],"file_attributes":{}},"17_3_x-01.tif_6.png274410":{"filename":"17_3_x-01.tif_6.png","size":73697,"regions":[{"shape_attributes":{"name":"polygon","all_points_x":[71,87,99,107,113,123,128,130,137,94,80],"all_points_y":[4,32,54,62,59,47,24,9,3,1,1]},"region_attributes":{"object":"pore"}}],"file_attributes":{}},"17_3_x-01.tif_7.png265417":{"filename":"17_3_x-01.tif_7.png","size":84494,"regions":[{"shape_attributes":{"name":"polygon","all_points_x":[54,70,84,90,100,107,110,109,104,94,86,70,64,55,54],"all_points_y":[221,233,236,237,235,230,233,243,255,263,266,248,241,227,224]},"region_attributes":{"object":"pore"}},{"shape_attributes":{"name":"polygon","all_points_x":[63,69,75,76,69,67,63,60,59,47,47,45,43,47,53],"all_points_y":[325,334,343,346,353,357,363,366,367,361,352,344,339,334,330]},"region_attributes":{"object":"pore"}},{"shape_attributes":{"name":"polygon","all_points_x":[256,283,310,326,342,343,322,307,299,299,306,326,332,330,331,325,324,316,302,284,290,286,264,245,254,259],"all_points_y":[84,95,109,114,115,131,126,129,138,147,158,171,175,184,213,234,251,259,268,268,249,229,184,151,120,104]},"region_attributes":{"object":"pore"}},{"shape_attributes":{"name":"polygon","all_points_x":[327,337,340,382,383,384,384,381,380,381,381,377,367,354,344],"all_points_y":[363,378,383,382,368,315,269,272,276,289,311,327,341,356,361]},"region_attributes":{"object":"pore"}}],"file_attributes":{}},"17_3_x-01.tif_8.png273481":{"filename":"17_3_x-01.tif_8.png","size":69839,"regions":[{"shape_attributes":{"name":"polygon","all_points_x":[174,172,172,177,203,217,216,207],"all_points_y":[1,15,17,17,15,17,13,1]},"region_attributes":{"object":"pore"}}],"file_attributes":{}},"17_3_x-01.tif_9.png275558":{"filename":"17_3_x-01.tif_9.png","size":71089,"regions":[],"file_attributes":{}},"17_3_x-01.tif_10.png276477":{"filename":"17_3_x-01.tif_10.png","size":71571,"regions":[],"file_attributes":{}},"17_3_x-02.tif_1.png270054":{"filename":"17_3_x-02.tif_1.png","size":69220,"regions":[{"shape_attributes":{"name":"polygon","all_points_x":[213,220,228,231,227,219,216,212],"all_points_y":[31,44,25,13,13,23,25,29]},"region_attributes":{"object":"pore"}},{"shape_attributes":{"name":"polygon","all_points_x":[300,302,303,301,300,303,321,327,329,333,319],"all_points_y":[173,184,193,197,207,215,208,207,183,172,164]},"region_attributes":{"object":"pore"}},{"shape_attributes":{"name":"polygon","all_points_x":[369,384,383,369,364,362,362],"all_points_y":[58,58,100,81,77,71,67]},"region_attributes":{"object":"pore"}}],"file_attributes":{}},"17_3_x-02.tif_2.png279347":{"filename":"17_3_x-02.tif_2.png","size":75923,"regions":[{"shape_attributes":{"name":"polygon","all_points_x":[227,231,232,238,240,242,238,233],"all_points_y":[142,154,162,170,170,165,157,141]},"region_attributes":{"object":"pore"}},{"shape_attributes":{"name":"polygon","all_points_x":[120,130,129,123,119,118,119],"all_points_y":[63,77,78,77,76,75,67]},"region_attributes":{"object":"pore"}},{"shape_attributes":{"name":"polygon","all_points_x":[115,119,124,126,125],"all_points_y":[25,35,31,23,21]},"region_attributes":{"object":"pore"}}],"file_attributes":{}},"17_3_x-02.tif_3.png277033":{"filename":"17_3_x-02.tif_3.png","size":74634,"regions":[{"shape_attributes":{"name":"polygon","all_points_x":[262,271,265,260,261],"all_points_y":[225,238,237,237,227]},"region_attributes":{"object":"pore"}},{"shape_attributes":{"name":"polygon","all_points_x":[259,267,267,260,257,256],"all_points_y":[194,188,183,184,185,188]},"region_attributes":{"object":"pore"}},{"shape_attributes":{"name":"polygon","all_points_x":[369,371,373,382,383,383,378,375,374],"all_points_y":[303,315,325,332,329,324,318,307,301]},"region_attributes":{"object":"pore"}}],"file_attributes":{}},"17_3_x-02.tif_5.png272759":{"filename":"17_3_x-02.tif_5.png","size":69284,"regions":[{"shape_attributes":{"name":"polygon","all_points_x":[37,32,40,46,48,46],"all_points_y":[37,51,61,58,56,49]},"region_attributes":{"object":"pore"}},{"shape_attributes":{"name":"polygon","all_points_x":[214,206,210,215,219,224,226,223,218],"all_points_y":[63,76,84,95,112,107,98,86,72]},"region_attributes":{"object":"pore"}}],"file_attributes":{}},"17_3_x-02.tif_6.png279032":{"filename":"17_3_x-02.tif_6.png","size":83750,"regions":[{"shape_attributes":{"name":"polygon","all_points_x":[136,135,146,161,175,180,183],"all_points_y":[1,5,12,13,8,4,1]},"region_attributes":{"object":"pore"}},{"shape_attributes":{"name":"polygon","all_points_x":[185,188,198,203,204,203,200,196,190,186],"all_points_y":[131,125,120,119,126,128,130,133,134,132]},"region_attributes":{"object":"pore"}},{"shape_attributes":{"name":"polygon","all_points_x":[201,200,208,213,213,213,214,211,207],"all_points_y":[161,175,181,187,186,180,177,174,171]},"region_attributes":{"object":"pore"}},{"shape_attributes":{"name":"polygon","all_points_x":[140,147,157,163,175,172,172,173,170,170,182,195,199,201,204,198,194,189,183,180,174,171,169,168,167,160,150],"all_points_y":[258,271,282,290,275,268,262,261,253,247,238,231,229,209,200,194,191,188,188,188,195,201,207,224,237,246,252]},"region_attributes":{"object":"pore"}},{"shape_attributes":{"name":"polygon","all_points_x":[180,176,172,180,194,206,195,190,187],"all_points_y":[318,330,340,348,344,342,333,324,320]},"region_attributes":{"object":"pore"}},{"shape_attributes":{"name":"polygon","all_points_x":[321,323,337,340],"all_points_y":[262,274,272,267]},"region_attributes":{"object":"pore"}},{"shape_attributes":{"name":"polygon","all_points_x":[357,368,374,377,380],"all_points_y":[1,18,11,7,1]},"region_attributes":{"object":"pore"}},{"shape_attributes":{"name":"polygon","all_points_x":[311,355,359,362,337,317,311],"all_points_y":[69,53,66,79,73,73,73]},"region_attributes":{"object":"pore"}},{"shape_attributes":{"name":"polygon","all_points_x":[254,263,268,273,277,285,286,289,269,260],"all_points_y":[97,87,87,93,96,98,100,115,103,98]},"region_attributes":{"object":"pore"}},{"shape_attributes":{"name":"polygon","all_points_x":[308,314,317,313,309,307,308,307,306],"all_points_y":[168,174,179,181,183,181,177,173,171]},"region_attributes":{"object":"pore"}}],"file_attributes":{}},"17_3_x-02.tif_7.png275141":{"filename":"17_3_x-02.tif_7.png","size":75078,"regions":[{"shape_attributes":{"name":"polygon","all_points_x":[1,36,35,33,26,20,16,10,9,5,2],"all_points_y":[264,274,282,283,283,281,277,276,275,275,277]},"region_attributes":{"object":"pore"}},{"shape_attributes":{"name":"polygon","all_points_x":[97,99,100,95,90,88,91,98,108,102,101,102,104,106],"all_points_y":[308,317,329,337,343,345,348,350,354,342,328,320,312,308]},"region_attributes":{"object":"pore"}},{"shape_attributes":{"name":"polygon","all_points_x":[107,120,123,127,130,131,118,113],"all_points_y":[120,119,113,108,103,102,110,111]},"region_attributes":{"object":"pore"}},{"shape_attributes":{"name":"polygon","all_points_x":[182,176,173,175,181,185,193,200,201,194,185],"all_points_y":[255,264,271,274,274,274,273,269,265,258,255]},"region_attributes":{"object":"pore"}},{"shape_attributes":{"name":"polygon","all_points_x":[248,256,261,257,254,247,238,231,230,235,240],"all_points_y":[310,314,319,326,333,337,337,334,328,319,314]},"region_attributes":{"object":"pore"}}],"file_attributes":{}},"17_3_x-02.tif_8.png274964":{"filename":"17_3_x-02.tif_8.png","size":81372,"regions":[{"shape_attributes":{"name":"polygon","all_points_x":[34,37,41,41,37,31,26,24,17,16,16],"all_points_y":[211,223,234,237,241,241,239,236,221,213,211]},"region_attributes":{"object":"pore"}},{"shape_attributes":{"name":"polygon","all_points_x":[124,125,127,129,137,144,148,149,142,136,139,146,156,165,169,174,182,190,192,199,201,203,190,162],"all_points_y":[106,122,131,141,149,155,157,151,148,141,128,121,122,126,124,121,123,127,130,131,131,122,118,111]},"region_attributes":{"object":"pore"}},{"shape_attributes":{"name":"polygon","all_points_x":[170,168,166,166,177,180,182,176],"all_points_y":[320,333,343,345,336,327,324,319]},"region_attributes":{"object":"pore"}},{"shape_attributes":{"name":"polygon","all_points_x":[264,267,266,265,260,257,255,266,274,269,269,271,273],"all_points_y":[155,167,175,182,187,191,194,198,200,188,178,165,156]},"region_attributes":{"object":"pore"}},{"shape_attributes":{"name":"polygon","all_points_x":[350,345,340,340,347,347,353,361,367,368,363,356],"all_points_y":[102,109,117,122,121,122,122,120,116,112,108,103]},"region_attributes":{"object":"pore"}},{"shape_attributes":{"name":"polygon","all_points_x":[326,319,316,315,320,324,331,338,340,345,360,366,367,356,350,343,337,332,330],"all_points_y":[290,308,324,334,340,346,356,364,367,367,362,358,349,326,316,311,309,304,301]},"region_attributes":{"object":"pore"}},{"shape_attributes":{"name":"polygon","all_points_x":[383,372,363,361,366,371,377,383],"all_points_y":[293,304,310,310,320,325,333,341]},"region_attributes":{"object":"pore"}}],"file_attributes":{}},"17_3_x-02.tif_10.png273086":{"filename":"17_3_x-02.tif_10.png","size":72426,"regions":[{"shape_attributes":{"name":"polygon","all_points_x":[26,18,22,26,28,40,43,48,45,42,34],"all_points_y":[248,261,267,274,278,275,273,268,261,257,251]},"region_attributes":{"object":"pore"}},{"shape_attributes":{"name":"polygon","all_points_x":[130,131,133,137,138,140],"all_points_y":[18,28,37,28,21,14]},"region_attributes":{"object":"pore"}},{"shape_attributes":{"name":"polygon","all_points_x":[181,189,201,217,217,204,189],"all_points_y":[170,176,179,181,164,163,166]},"region_attributes":{"object":"pore"}},{"shape_attributes":{"name":"polygon","all_points_x":[219,233,249,253,250,223,221,219],"all_points_y":[366,375,376,377,383,383,379,375]},"region_attributes":{"object":"pore"}}],"file_attributes":{}},"17_3_x-03.tif_2.png274052":{"filename":"17_3_x-03.tif_2.png","size":80973,"regions":[{"shape_attributes":{"name":"polygon","all_points_x":[126,133,143,153,145,141,138,134,133],"all_points_y":[122,112,110,113,117,124,127,127,127]},"region_attributes":{"object":"pore"}},{"shape_attributes":{"name":"polygon","all_points_x":[38,42,54,67,73,84,84,82,80,80,81,84,93,100,97,90,83,75,69,65,65,58,54,42,43],"all_points_y":[110,109,114,114,109,124,127,133,138,143,155,157,164,166,168,170,168,166,171,176,181,177,170,142,125]},"region_attributes":{"object":"pore"}},{"shape_attributes":{"name":"polygon","all_points_x":[112,112,118,121,122,123,123,122,120],"all_points_y":[232,239,242,243,242,238,234,233,232]},"region_attributes":{"object":"pore"}},{"shape_attributes":{"name":"polygon","all_points_x":[151,160,167,169,172,177,191,203,217,218,224,228,236,245,242,240,240,239,233,230,219,212,206,183,160],"all_points_y":[287,281,274,275,286,289,301,305,306,306,314,321,331,340,344,351,355,358,359,354,347,347,327,308,296]},"region_attributes":{"object":"pore"}},{"shape_attributes":{"name":"polygon","all_points_x":[344,341,342,351,361,363,367],"all_points_y":[0,7,14,12,7,5,1]},"region_attributes":{"object":"pore"}},{"shape_attributes":{"name":"polygon","all_points_x":[277,274,272,272,272,273,279,282,284,284,284,282],"all_points_y":[54,59,63,68,72,74,74,71,69,62,58,55]},"region_attributes":{"object":"pore"}},{"shape_attributes":{"name":"polygon","all_points_x":[279,277,275,275,277,283,284,284],"all_points_y":[206,209,212,215,217,217,212,208]},"region_attributes":{"object":"pore"}},{"shape_attributes":{"name":"polygon","all_points_x":[322,318,317,317,323,326,332,336,344,347,351,351,349,347,346,344,340,339,335,332,327],"all_points_y":[184,190,194,197,201,203,204,205,206,205,201,198,193,187,192,195,195,195,189,186,185]},"region_attributes":{"object":"pore"}},{"shape_attributes":{"name":"polygon","all_points_x":[296,301,305,308,312,315,317,317,317,319,316,313,310,309,300],"all_points_y":[287,296,302,303,304,304,300,295,291,289,284,281,281,287,286]},"region_attributes":{"object":"pore"}}],"file_attributes":{}},"17_3_x-03.tif_3.png278745":{"filename":"17_3_x-03.tif_3.png","size":82217,"regions":[{"shape_attributes":{"name":"polygon","all_points_x":[111,115,118,130,130,128,127,120,115],"all_points_y":[309,298,287,289,299,318,336,321,317]},"region_attributes":{"object":"pore"}},{"shape_attributes":{"name":"polygon","all_points_x":[17,22,27,28,32,34,33,25,21],"all_points_y":[1,9,16,23,18,12,10,4,1]},"region_attributes":{"object":"pore"}},{"shape_attributes":{"name":"polygon","all_points_x":[186,200,211,215,209,199,189,183],"all_points_y":[48,46,42,50,52,54,58,57]},"region_attributes":{"object":"pore"}},{"shape_attributes":{"name":"polygon","all_points_x":[213,214,227,235,246,255,263,271,270,265,255,243,232,225],"all_points_y":[28,39,41,43,48,53,42,35,27,21,31,39,39,37]},"region_attributes":{"object":"pore"}},{"shape_attributes":{"name":"polygon","all_points_x":[187,194,201,209,213,201,191,188],"all_points_y":[124,130,138,147,135,126,121,121]},"region_attributes":{"object":"pore"}},{"shape_attributes":{"name":"polygon","all_points_x":[198,203,218,221,222,214,214,215,218,229,236,241,244,247,251,258,263,266,267,260,250,240,233,226,220],"all_points_y":[116,119,117,121,127,130,137,144,152,159,159,159,154,150,148,147,146,145,142,142,141,137,129,120,109]},"region_attributes":{"object":"pore"}}],"file_attributes":{}},"17_3_x-03.tif_4.png279365":{"filename":"17_3_x-03.tif_4.png","size":83024,"regions":[{"shape_attributes":{"name":"polygon","all_points_x":[4,0,0,2,6,8,10,10,9],"all_points_y":[69,73,75,79,82,82,77,73,70]},"region_attributes":{"object":"pore"}},{"shape_attributes":{"name":"polygon","all_points_x":[133,139,144,146,150,151,152,137],"all_points_y":[53,62,72,77,74,68,66,54]},"region_attributes":{"object":"pore"}},{"shape_attributes":{"name":"polygon","all_points_x":[186,178,178,183,186,189,191,193,193,191],"all_points_y":[14,19,24,26,28,28,27,23,21,18]},"region_attributes":{"object":"pore"}},{"shape_attributes":{"name":"polygon","all_points_x":[303,301,300,301,308,319,328,331,330,330,328,320,316,310],"all_points_y":[101,110,111,113,113,109,107,106,101,99,98,102,102,102]},"region_attributes":{"object":"pore"}},{"shape_attributes":{"name":"polygon","all_points_x":[331,331,344,355,366,375,382,382,383,383,378,367,358,346,337],"all_points_y":[83,95,96,99,104,109,97,97,96,75,82,91,94,94,90]},"region_attributes":{"object":"pore"}},{"shape_attributes":{"name":"polygon","all_points_x":[305,311,320,328,330,318,308],"all_points_y":[178,184,195,202,189,180,176]},"region_attributes":{"object":"pore"}},{"shape_attributes":{"name":"polygon","all_points_x":[316,319,331,337,341,341,334,331,332,332,335,335,349,356,360,362,371,382,382,370,354,346,338],"all_points_y":[171,174,174,174,176,181,182,185,191,197,204,206,214,214,214,205,201,203,196,197,189,177,164]},"region_attributes":{"object":"pore"}},{"shape_attributes":{"name":"polygon","all_points_x":[237,249,248,245,245,241,234,230],"all_points_y":[342,344,362,381,382,382,371,366]},"region_attributes":{"object":"pore"}},{"shape_attributes":{"name":"polygon","all_points_x":[62,60,70],"all_points_y":[171,178,176]},"region_attributes":{"object":"pore"}}],"file_attributes":{}},"17_3_x-03.tif_6.png268841":{"filename":"17_3_x-03.tif_6.png","size":75672,"regions":[{"shape_attributes":{"name":"polygon","all_points_x":[51,45,44,48,56,65,70,69,62,60,57],"all_points_y":[100,109,120,134,145,153,147,141,122,112,106]},"region_attributes":{"object":"pore"}},{"shape_attributes":{"name":"polygon","all_points_x":[51,45,48,50,60,71,75,77,78,78],"all_points_y":[19,26,35,39,39,44,44,38,26,19]},"region_attributes":{"object":"pore"}},{"shape_attributes":{"name":"polygon","all_points_x":[141,143,146,155,166,178,163,155],"all_points_y":[17,26,34,39,29,23,13,9]},"region_attributes":{"object":"pore"}},{"shape_attributes":{"name":"polygon","all_points_x":[248,257,260,261,284,288,286,285,272,257],"all_points_y":[21,34,47,50,53,37,30,27,23,18]},"region_attributes":{"object":"pore"}},{"shape_attributes":{"name":"polygon","all_points_x":[253,259,259,254,251,250,240,235,234,233],"all_points_y":[169,184,189,195,200,202,197,190,181,177]},"region_attributes":{"object":"pore"}},{"shape_attributes":{"name":"polygon","all_points_x":[305,307,308,322,331,332,324,317],"all_points_y":[158,172,186,195,198,190,175,155]},"region_attributes":{"object":"pore"}},{"shape_attributes":{"name":"polygon","all_points_x":[301,308,316,322,327,326,316,313,303,288,281,276,290],"all_points_y":[279,291,298,306,316,319,318,324,328,331,321,311,300]},"region_attributes":{"object":"pore"}},{"shape_attributes":{"name":"polygon","all_points_x":[127,126,136,141,143],"all_points_y":[309,324,330,323,312]},"region_attributes":{"object":"pore"}}],"file_attributes":{}},"17_3_x-03.tif_7.png272307":{"filename":"17_3_x-03.tif_7.png","size":77920,"regions":[{"shape_attributes":{"name":"polygon","all_points_x":[1,12,27,42,50,58,67,75,72,73,70,67,64,58,49,43,39,20,0],"all_points_y":[83,97,107,110,109,122,135,143,149,157,161,162,162,156,155,152,135,117,103]},"region_attributes":{"object":"pore"}},{"shape_attributes":{"name":"polygon","all_points_x":[0,5,5,7,6,4,4,4,2,1],"all_points_y":[230,232,238,242,245,250,253,255,257,257]},"region_attributes":{"object":"pore"}},{"shape_attributes":{"name":"polygon","all_points_x":[22,36,40,43,44,33,28,25],"all_points_y":[361,359,371,379,384,382,378,372]},"region_attributes":{"object":"pore"}},{"shape_attributes":{"name":"polygon","all_points_x":[126,130,135,141,144,145,142,137],"all_points_y":[254,261,266,270,269,266,262,254]},"region_attributes":{"object":"pore"}},{"shape_attributes":{"name":"polygon","all_points_x":[110,107,107,110,113,115,114,113],"all_points_y":[10,14,19,20,20,17,12,11]},"region_attributes":{"object":"pore"}},{"shape_attributes":{"name":"polygon","all_points_x":[148,156,162,174,177,181,182,182],"all_points_y":[1,6,10,11,11,7,3,1]},"region_attributes":{"object":"pore"}},{"shape_attributes":{"name":"polygon","all_points_x":[131,138,143,141,144,148,149,147,150,147,145,141,138,133,127,127],"all_points_y":[90,93,87,86,85,89,94,100,106,107,109,109,107,101,95,91]},"region_attributes":{"object":"pore"}},{"shape_attributes":{"name":"polygon","all_points_x":[224,242,250,256,257,267,270,270,265,262,253,241,235,232],"all_points_y":[197,189,175,160,158,155,156,167,188,196,198,203,207,209]},"region_attributes":{"object":"pore"}},{"shape_attributes":{"name":"polygon","all_points_x":[201,208,213,213,210],"all_points_y":[330,338,342,337,332]},"region_attributes":{"object":"pore"}},{"shape_attributes":{"name":"polygon","all_points_x":[212,223,231,239,237,238,242,237,230,227,224,218,216,219,220,217],"all_points_y":[327,323,332,341,350,363,369,371,372,364,356,352,344,337,334,333]},"region_attributes":{"object":"pore"}},{"shape_attributes":{"name":"polygon","all_points_x":[282,285,289,290],"all_points_y":[299,305,304,294]},"region_attributes":{"object":"pore"}}],"file_attributes":{}},"17_3_x-03.tif_9.png277695":{"filename":"17_3_x-03.tif_9.png","size":78699,"regions":[{"shape_attributes":{"name":"polygon","all_points_x":[17,21,24,31,39,36,36,26],"all_points_y":[244,250,255,251,246,240,234,237]},"region_attributes":{"object":"pore"}},{"shape_attributes":{"name":"polygon","all_points_x":[23,15,27],"all_points_y":[377,383,383]},"region_attributes":{"object":"pore"}},{"shape_attributes":{"name":"polygon","all_points_x":[196,195,202,210,205],"all_points_y":[48,58,55,55,46]},"region_attributes":{"object":"pore"}},{"shape_attributes":{"name":"polygon","all_points_x":[164,167,168,167,174,176,179,182,183,187,191,187,195,210,218,219,207,207,216,219,222,230,235,237,237,230,228,205,202,192,183,179],"all_points_y":[107,122,132,144,146,141,136,125,124,124,125,145,151,155,155,152,144,141,139,136,137,141,144,144,138,126,122,113,111,109,106,103]},"region_attributes":{"object":"pore"}},{"shape_attributes":{"name":"polygon","all_points_x":[144,142,153,157],"all_points_y":[79,83,87,74]},"region_attributes":{"object":"pore"}},{"shape_attributes":{"name":"polygon","all_points_x":[224,219,223,228,233,236,237,231],"all_points_y":[278,284,291,293,292,287,283,276]},"region_attributes":{"object":"pore"}},{"shape_attributes":{"name":"polygon","all_points_x":[325,320,326,329,329],"all_points_y":[301,311,312,306,303]},"region_attributes":{"object":"pore"}}],"file_attributes":{}},"17_3_x-03.tif_10.png277994":{"filename":"17_3_x-03.tif_10.png","size":74791,"regions":[{"shape_attributes":{"name":"polygon","all_points_x":[8,16,23,27,27,25,22,22,14,15,7,7],"all_points_y":[243,251,253,254,255,268,277,278,275,261,248,244]},"region_attributes":{"object":"pore"}},{"shape_attributes":{"name":"polygon","all_points_x":[50,45,49,50,53,53,52],"all_points_y":[160,169,171,171,166,163,162]},"region_attributes":{"object":"pore"}},{"shape_attributes":{"name":"polygon","all_points_x":[70,77,83,85,88,91,92,88,84,79,75,72,68],"all_points_y":[324,319,316,315,325,335,339,340,339,337,333,331,329]},"region_attributes":{"object":"pore"}},{"shape_attributes":{"name":"polygon","all_points_x":[328,332,340,343,347,349,350,350,350,347,342,339,337],"all_points_y":[130,137,139,140,143,146,141,136,133,130,128,127,127]},"region_attributes":{"object":"pore"}}],"file_attributes":{}},"17_3-01.tif_2.png271947":{"filename":"17_3-01.tif_2.png","size":76471,"regions":[{"shape_attributes":{"name":"polygon","all_points_x":[54,51,47,41,37,36,41,56,64,62,59],"all_points_y":[121,134,140,145,149,151,151,147,144,133,126]},"region_attributes":{"object":"pore"}},{"shape_attributes":{"name":"polygon","all_points_x":[97,115,126,133,139,144,139,138,98],"all_points_y":[3,8,14,17,12,6,1,1,1]},"region_attributes":{"object":"pore"}},{"shape_attributes":{"name":"polygon","all_points_x":[248,250,247,245,252,259,273,280,282,282,303,333,350,360,354,346,317,304,295,294,282,272,263,258],"all_points_y":[150,158,164,170,168,166,169,178,189,197,202,217,227,227,206,192,180,170,164,164,163,163,161,157]},"region_attributes":{"object":"pore"}},{"shape_attributes":{"name":"polygon","all_points_x":[360,361,362,367,370,368,365],"all_points_y":[210,221,225,226,225,220,214]},"region_attributes":{"object":"pore"}},{"shape_attributes":{"name":"polygon","all_points_x":[345,343,349,354,358,360,359,356,352,349],"all_points_y":[47,54,59,65,64,60,56,52,49,47]},"region_attributes":{"object":"pore"}},{"shape_attributes":{"name":"polygon","all_points_x":[1,2,4,5,1],"all_points_y":[318,325,331,337,339]},"region_attributes":{"object":"pore"}}],"file_attributes":{}},"17_3-01.tif_4.png272479":{"filename":"17_3-01.tif_4.png","size":69712,"regions":[{"shape_attributes":{"name":"polygon","all_points_x":[258,257,257,256,234,242,247,254],"all_points_y":[341,359,377,383,383,366,345,340]},"region_attributes":{"object":"pore"}},{"shape_attributes":{"name":"polygon","all_points_x":[370,369,366,366,378,383,384,379,377],"all_points_y":[214,234,248,261,252,251,241,230,222]},"region_attributes":{"object":"pore"}}],"file_attributes":{}},"17_3-01.tif_6.png267988":{"filename":"17_3-01.tif_6.png","size":74801,"regions":[{"shape_attributes":{"name":"polygon","all_points_x":[59,60,64,70,84,94,104,115,126,126,122,121,118,119,118,103,86,82,78],"all_points_y":[329,349,364,366,357,340,325,317,312,308,302,301,302,307,309,316,325,325,325]},"region_attributes":{"object":"pore"}},{"shape_attributes":{"name":"polygon","all_points_x":[236,238,241,267,270,270,269,267,266],"all_points_y":[365,378,383,384,367,363,357,354,353]},"region_attributes":{"object":"pore"}},{"shape_attributes":{"name":"polygon","all_points_x":[197,213,207,203,199,193,181,169,158,155,159,158,154,148,139,134,132,133,132,152,168,185,192],"all_points_y":[60,85,103,128,141,149,157,166,170,163,160,150,141,138,140,144,139,128,124,97,80,64,60]},"region_attributes":{"object":"pore"}}],"file_attributes":{}},"17_3-01.tif_7.png272617":{"filename":"17_3-01.tif_7.png","size":70374,"regions":[{"shape_attributes":{"name":"polygon","all_points_x":[12,16,20,15],"all_points_y":[278,286,274,275]},"region_attributes":{"object":"pore"}},{"shape_attributes":{"name":"polygon","all_points_x":[27,17,30,42,67,58,49,39,30],"all_points_y":[337,353,372,383,383,363,348,339,336]},"region_attributes":{"object":"pore"}},{"shape_attributes":{"name":"polygon","all_points_x":[362,357,382,371],"all_points_y":[198,212,221,207]},"region_attributes":{"object":"pore"}}],"file_attributes":{}},"17_3-01.tif_8.png272993":{"filename":"17_3-01.tif_8.png","size":68471,"regions":[{"shape_attributes":{"name":"polygon","all_points_x":[304,302,302,305,326,342,334,326],"all_points_y":[293,302,317,318,314,311,298,286]},"region_attributes":{"object":"pore"}}],"file_attributes":{}}}
