# Supplementary material for: Deep-learning-based pyramid-transformer for localized porosity analysis of hot-press sintered ceramic paste
Source: PLoS One. 2024 Sep 4;19(9):e0306385. doi: 10.1371/journal.pone.0306385 (PMC11373816; doi:10.1371/journal.pone.0306385)
Supplement: S3 File — (ZIP) [file pone.0306385.s003.zip]

Archive with 41 entries (40 files):
- S3/
- S3/2_1.tif
- S3/2_10.tif
- S3/2_11.tif
- S3/2_12.tif
- S3/2_13.tif
- S3/2_14.tif
- S3/2_15.tif
- S3/2_16.tif
- S3/2_17.tif
- S3/2_18.tif
- S3/2_19.tif
- S3/2_2.tif
- S3/2_20.tif
- S3/2_3.tif
- S3/2_4.tif
- S3/2_5.tif
- S3/2_6.tif
- S3/2_7.tif
- S3/2_8.tif
- S3/2_9.tif
- S3/30_1.tif
- S3/30_10.tif
- S3/30_11.tif
- S3/30_12.tif
- S3/30_13.tif
- S3/30_14.tif
- S3/30_15.tif
- S3/30_16.tif
- S3/30_17.tif
- S3/30_18.tif
- S3/30_19.tif
- S3/30_2.tif
- S3/30_20.tif
- S3/30_3.tif
- S3/30_4.tif
- S3/30_5.tif
- S3/30_6.tif
- S3/30_7.tif
- S3/30_8.tif
- S3/30_9.tif
